# Supplementary material for: Increased risk of atherosclerosis associated with pesticide exposure in rural areas in Korea
Source: PLoS One. 2020 May 1;15(5):e0232531. doi: 10.1371/journal.pone.0232531 (PMC7194402; doi:10.1371/journal.pone.0232531)
Supplement: S1 Dataset — (XLS) [file pone.0232531.s001.xls]

## Sheet: 1
VAR3	VAR4	VAR5	VAR6	Intensity_level	CEI_group3	W00_cva	W00_mi	W00_htn	W00_htncu	W00_lip	W00_lipcu	W00_dm	W00_dmcu	W00_waist	VAR15	Sex	Height	Weight	RtIMTMax	LtIMTmax	PH1_age	ph1_smoke	ph1_drink	ph1_income	ph1_edu	ph1_marry	ph1_exer	ph1_sbp2	ph1_dbp2	ph1_glu_fbs	ph1_tchl	ph1_hdl	ph1_ldl	ph1_tg	BMI	AGE	OBE	SMOKE	DRINK	INCOME	EDU	MARRY	FARM	P_USE	P_YEAR	P_FREQ	INTENSE	CEI3	IMTMEAN
1	1	28	15	10	2	0	0	0		0		2	2	98	1	1	1.58	63	1.19	0.96	63	1	1	99	2	2	2	130	90	154	227	45	149	164	26.3847	3	1	1	0		1	1	1	1	2	2	2	2	1.075
1	1	20	10	7.2	1	1	1	1		1		1		86	0	1	1.67	67	0.64	0.52	50	1	2	1	1	2	2	130	90	89	191	56	106	82	24.7065	2	0	1	0	1	1	1	1	1	2	2	1	1	0.58
1	1			0		0	0	0		0		0			0	2	1.5	50	1.07	1	58	1	1		2		1	151	82	84	186	35	115	210		2		1	0		1		1	1	0	0	1		1.035
1	0				0	1	1	1		1		1		83	0	2	1.4	47.3	0.72	0.76	50	1	1	3	2	2	1	120	80	86	191	50	112	79	24.1672	2	0	1	0	1	1	1	1	0	0	0	0	0	0.74
1	1	20	15	17	2	1	1	1		1		1		78	0	1	1.6	51	0.6	0.68	63	1	3	99	2	2	1	140	90	89	196	55	119	56	21.6979	3	0	1	1		1	1	1	1	2	2	2	2	0.64
1	1	20	15	12	2	0	0	0		0		0		84	0	1	1.63	57	0.68	0.64	60		3	2	4	2	1	120	90	84	164	64	75	82	21.5858	3	0		1	1	2	1	1	1	2	2	2	2	0.66
1	1	20	15	18	2	0	0	0		0		0		87	0	2	1.51	58	0.72	0.76	59	1	1	99	2	2	1	120	90	83	217	49	137	140	26.2798	2	1	1	0		1	1	1	1	2	2	2	2	0.74
1	1	20	10	9	1	1	1	1		1		1		109	0	2	1.52	70	0.81	0.76	62	1	1	1	0	2	1	110	80	80	155	38	96	90	29.6053	3	1	1	0	1	1	1	1	1	2	2	2	1	0.785
1	1	20	24	8	2	1	1	1		1		1		88	0	1	1.65	68	0.76	0.68	54	1	1	2	1		1	140	90	88	195	44	127	89	25.4354	2	1	1	0	1	1		1	1	2	2	1	2	0.72
1	1	20	20	17	2	1	1	1		1		1		85	0	2	1.54	57	0.53	0.75	48			5	3	2	1	130	90	87	172	46	97	192	24.6013	1	0			2	2	1	1	1	2	2	2	2	0.64
1	1	43		0		1	1	1		1		1		99	0	2	1.58	70	0.68	1	57	1	1	1	2	2	1	170	100	112	150	40	54	363	29.961	2	1	1	0	1	1	1	1	1	2	0	1		0.84
1	1	30	15	11	2	0	0	0		0		0		88	0	1	1.57	48	0.96	0.92	57	1	1	2	2	1	1	110	70	106	171	45	101	125	21.083	2	0	1	0	1	1	2	1	1	2	2	2	2	0.94
1	0				0	0	0	0		0		0		104	0	2	1.54	75	0.95	0.83	49	1	1	99	2	2	1	140	90	101	173	52	102	86	32.2997	1	1	1	0		1	1	1	0	0	0	0	0	0.89
1	1		5	0		1	1	1		1		1		81	0	2	1.47	53	0.92	0.83	63	1	1	99	0	5	1	160	90	82	203	37	146	94	24.624	3	0	1	0		1	2	1	1	0	1	1		0.875
1	1			0		1	1	1		1		1		78	0	2	1.47	40	0.68	0.92	67	1	1	1	1	2	1	130	80	81	179	48	107	115	19.1326	3	0	1	0	1	1	1	1	1	0	0	1		0.8
1	1	25		6.6	1	1	1	1		2	3	1		88	0	2	1.5	64	0.48	0.55	52	1	3	4	2	2	1	110	70	89	270	77	172	98	30.0175	2	1	1	1	2	1	1	1	1	2	0	1	1	0.515
1	1	40	13	11	2	1	1	2	4	1		1		92	0	1	1.79	76	0.8	0.56	52	1	3	4	2	2		130	90	95	177	54	61	399	24.5298	2	0	1	1	2	1	1	1	1	2	2	2	2	0.68
1	0				0	0	0	0		0		0		83	0	2	1.56	53	1.03	1	62		1	1	3	2		130	90	83	211	50	123	223	22.6075	3	0		0	1	2	1	1	0	0	0	0	0	1.015
0	0				0	0	0	0		0		0		78	0	2	1.48	55	0.64	0.84	65	1	1		2	3	1	160	100	102	207	59	111	172	22.2516	3	0	1	0		1	2	0	0	0	0	0	0	0.74
1	1	30	15	12	2	0	0	0		0		0		84	0	1	1.68	51	0.68	0.6	63	3	3	1	1	2	1	140	70	92	192	58	106	113	19.1045	3	0	2	1	1	1	1	1	1	2	2	2	2	0.64
0	0				0	1	1	1		1		1		94	0	2	1.48	58	0.81	0.83	66	1	1	3	2	2	1	140	75	93	195	45	120	144	28.9627	3	1	1	0	1	1	1	0	0	0	0	0	0	0.82
1	1	40	30	8	2	1	1	1		1		1		83	1	1	1.61	54	1.49	1.12	69	1	3	2	4	6	2	120	80	91	179	54	109	81	20.3191	3	0	1	1	1	2	2	1	1	2	2	1	2	1.305
1	1	10	20	5.4	1	1	1	2	2	1		1		95	0	1	1.64	75	0.88	0.91	62	1	3	2	2	5	1	150	80	95	180	39	106	188	28.9456	3	1	1	1	1	1	2	1	1	1	2	1	1	0.895
1	0				0	1	1	1		1		1		88	0	1	1.73	73	0.56	0.67	47	1	1	6	4	2	1	142	79	89	205	42	126	188	23.8416	1	0	1	0	2	2	1	1	0	0	0	0	0	0.615
1	0				0	1	1	1		1		1		91	0	2	1.64	68	0.52	0.52	45				4	2	2	130	70	109	253	52	171	138	26.9756	1	1				2	1	1	0	0	0	0	0	0.52
1	0				0	1	1	1		1		1		86	0	2	1.62	75.8	0.6	0.68	46	1	1	1	4	2	1	120	90	81	177	53	108	64	29.2791	1	1	1	0	1	2	1	1	0	0	0	0	0	0.64
1	0				0	1	1	1		1		1		88	0	1	1.74	68	0.71	0.64	65	3	1	2	4	2	2	100	70	99	182	40	103	196	24.5223	3	0	2	0	1	2	1	1	0	0	0	0	0	0.675
0	0				0	1	1	2	2	1		1		84	0	2	1.53	51	0.72	0.68	61	1	1	2	4	2	1	160	90	94	174	56	98	88	24.2142	3	0	1	0	1	2	1	0	0	0	0	0	0	0.7
1	1	29	8	1.8	1	1	1	1		1		1		92	0	1	1.68	72	0.76	0.72	48	2	1	5	4	2	1	110	80	86	208	36	144	147	26.4905	1	1	1	0	2	2	1	1	1	2	1	1	1	0.74
1	0				0	1	1	1		1		1			0	2	1.54	64	0.84	0.6	45	1	1	3	2	2	1	110	80	79	213	50	133	105	27.1184	1	1	1	0	1	1	1	1	0	0	0	0	0	0.72
1	1	27	24	18	2	1	1	1		1		1		80	0	1	1.53	56	0.92	0.8	65	1	1	2	3	2	1	130	80	84	263	48	184	182	24.4442	3	0	1	0	1	2	1	1	1	2	2	2	2	0.86
1	1	30	10	9.6	2	0	0	2	2	0		0		87	0	1	1.55	54	0.88	1	67	3	1	99	2	2		130	90	93	191	45	111	168	24.3162	3	0	2	0		1	1	1	1	2	2	2	2	0.94
1	1	20	15	17	2	1	1	1		1		1		82	0	2	1.5	54.2	0.56	0.71	48	1	1	7	0	2	1	110	80	88	212	36	126	316	23.8024	1	0	1	0	2	1	1	1	1	2	2	2	2	0.635
0	0				0	1	1	1		1		1		84	0	2	1.53	53.4	0.52		58	1	3	2	2	2	2	90	60	94	131	31	70	90	22.8117	2	0	1	1	1	1	1	0	0	0	0	0	0
1	1	21	8	3.3	1	1	1	1		1		1		87	0	1	1.62	64	0.75	0.72	67	3	2	5	2	2	1	160	90	92	263	54	116	617	25.2727	3	1	2	0	2	1	1	1	1	2	1	1	1	0.735
1	1	40		0		1	1	1		1		1		81	0	2	1.49	55	0.96	0.76	65	1	3	1	2	2	1	130	90	85	305	75	174	246	25.9898	3	1	1	1	1	1	1	1	1	2	0	1		0.86
1	1	44	10	1.2	1	1	1	1		1		1		77	0	1	1.62	53	0.87	0.8	61	1	3	3	4	2	1	110	70	81	203	66	105	79	21.1637	3	0	1	1	1	2	1	1	1	2	2	1	1	0.835
1	1	35	20	5.4	2	1	1	1		1		1		64	0	2	1.42	34	0.92	0.52	62	1	1	99	2	2	1	110	70	85	180	55	94	98	17.1835	3	0	1	0		1	1	1	1	2	2	1	2	0.72
1	1	30	3	4.5	1	1	1	2	4	1		1		80	0	1	1.63	57	0.84	0.76	58	3	3	3	1	2	1	160	90	125	229	84	105	99	21.4814	2	0	2	1	1	1	1	1	1	2	1	1	1	0.8
1	1	49	50	9.6	2	1	1	1		1		1		87	0	1	1.68	70.8	0.76	0.88	60	1	3	8	2	2	1	130	70	90	240	55	129	258	24.9364	3	0	1	1	2	1	1	1	1	2	2	2	2	0.82
1	1	27	30	7.2	2	0	0	0		0		0		87	0	2	1.53	54	0.67	0.8	56	1	1	99	2	2	1	120	70	86	222	44	145	90	23.7842	2	0	1	0		1	1	1	1	2	2	1	2	0.735
1	0				0	0	0	0		0		0		89	0	2	1.471	58.5	1.21		55	1	1		2	2	1	150	90	102	190	44	107	169	27.0353	2	1	1	0		1	1	1	0	0	0	0	0
0	0				0	1	1	1		1		1		91	0	2	1.38	52.6	0.72		67	1	1	1	2	2	1	140	80	84	190	45	108	126	27.6202	3	1	1	0	1	1	1	0	0	0	0	0	0
1	0				0	1	1	2	2	1		1		95	0	1	1.736	81	0.63		51	3	3	4	7	2	1	135	90	96	224	57	126	151	26.8773	2	1	2	1	2	2	1	1	0	0	0	0	0
0	0				0	1	1	1		1		1		79	0	2	1.543	65.2	0.6		48	1	3	4	4	2	1	110	60	77	154	50	79	69	27.3852	1	1	1	1	2	2	1	0	0	0	0	0	0
1	1	10	25	7.2	1	1	1	1		1		1		83	0	2	1.59	57.3	0.64	0.6	53	1	1	4	3	2	1	120	80	80	137	42	64	111	22.467	2	0	1	0	2	2	1	1	1	1	2	1	1	0.62
0	0				0	1	1	1		1		1		86	0	2	1.464	59.8	0.56		48	1	3	2	3	2	1	130	90	91	212	45	133	116	27.901	1	1	1	1	1	2	1	0	0	0	0	0	0
0	0				0	1	1	2	2	1		1		98	0	2	1.534	70.4	0.68		50	1	1	2	7	2	1	120	80	89	158	32	99	113	29.9173	2	1	1	0	1	2	1	0	0	0	0	0	0
0	0				0	1	1	1		1		1		77	0	2	1.5	44	0.6	0.56	49	1	1	2	1	2	1	110	80	80	191	52	108	98	22.429	1	0	1	0	1	1	1	0	0	0	0	0	0	0.58
1	1	20	10	4	1	0	0	0		0		0		82	0	1	1.65	61	0.84	0.56	63	1	3	1	2	2	1	110	80	78	267	69	167	75	22.6797	3	0	1	1	1	1	1	1	1	2	2	1	1	0.7
1	1	41	20	3	1	0	0	0		0		0		87	0	2	1.44	46	0.56	0.64	58	1	1	1	2	2	1	120	90	90	180	52	102	66	23.4007	2	0	1	0	1	1	1	1	1	2	2	1	1	0.6
0	0				0	1	1	1		1		1		78	0	2	1.419	43.3	0.6		63	1	1	1	1	2	1	110	80	81	166	37	93	165	21.5042	3	0	1	0	1	1	1	0	0	0	0	0	0
1	0				0	1	1	1		1		1		85	0	1	1.68	60	0.7	0.56	53	1	1	4	3	2	1	125	87	76	191	33	105	285	22.1277	2	0	1	0	2	2	1	1	0	0	0	0	0	0.63
0	0				0	0	0	0		0		0		75	0	2	1.592	60.5	0.52		47	1	1	3	3	2	1	120	80	76	178	62	94	46	23.8709	1	0	1	0	1	2	1	0	0	0	0	0	0
0	0				0	1	1	1		1		1		91	0	2	1.474	58.4	0.63		51	1	1	6	3	2	1	100	60	75	298	50	144	549	26.8793	2	1	1	0	2	2	1	0	0	0	0	0	0
1	1	30	2	4.8	1	0	0	2	2	2	4	0		100	0	1	1.69	82	0.78	0.75	64	2	2	1	3	2	1	140	80	88	280	32	170	366	28.5142	3	1	1	0	1	2	1	1	1	2	1	1	1	0.765
1	1	30	10	9	1	0	0	2	3	0		0		87	0	2	1.56	58.2	0.6	0.72	62	1	1	2	1	2	1	150	100	80	249	48	164	148	23.4917	3	0	1	0	1	1	1	1	1	2	2	2	1	0.66
1	1	35	10	11	2	1	1	1		1		1		87	0	1	1.64	60	0.56	0.68	62	3	1	1	2	2	1	130	80	96	220	68	126	75	22.8646	3	0	2	0	1	1	1	1	1	2	2	2	2	0.62
0	0				0	0	0	0		0		0		87	0	2	1.51	58	0.72	0.64	55	1	1	1	2	2	1	160	90	84	155	38	92	61	25.7445	2	1	1	0	1	1	1	0	0	0	0	0	0	0.68
1	1				2	0	0	0		0		2	2	78	1	2	1.47	45	0.96	0.72	54	1	1	1	2	2	2	130	90	105	234	52	145	112	23.2748	2	0	1	0	1	1	1	1	1	0	0	0	2	0.84
1	1	54	5	12	2	1	1	1		1		1		91	0	1	1.6	57	0.56	0.84	68	2	3	1	2	2	1	110	80	80	239	41	144	229	26.3693	3	1	1	1	1	1	1	1	1	2	1	2	2	0.7
0	0				0	1	1	1		1		1		103	0	2	1.635	89.5	0.83		40	1	1	5	4	2	2	100	70	84	190	53	104	104	33.4802	1	1	1	0	2	2	1	0	0	0	0	0	0
1	0				0	1	1	1		1		1		85	0	1	1.685	66	0.56		47	3	3	5	3	2	1	130	90	93	148	30	61	308	23.2458	1	0	2	1	2	2	1	1	0	0	0	0	0
0	0				0	0	0	0		0		0		86	0	1	1.63	59	0.75	0.64	65	3	3	2	3	2	1	120	90	92	201	50	121	83	23.2434	3	0	2	1	1	2	1	0	0	0	0	0	0	0.695
1	1	27	30	11	2	0	0	2	2	0		2	2	97	0	2	1.5	58	0.88	0.76	61	1	1	1	1	2	1	160	80	113	213	48	127	134	29.3333	3	1	1	0	1	1	1	1	1	2	2	2	2	0.82
0	0				0	1	1	1		1		1		85	0	2	1.51	60.8	0.68		53	1	3	3	2	2	1	110	80	87	214	48	135	98	26.6655	2	1	1	1	1	1	1	0	0	0	0	0	0
0	0				0	1	1	1		1		1		86	0	2	1.6	71	0.56		44	1	3	4	3	2	2	120	80	84	194	38	121	112	27.7344	1	1	1	1	2	2	1	0	0	0	0	0	0
1	1				2	1	1	1		1		1		82	1	2	1.58	59	1.1	0.76	57	1	1	8	7	2	1	120	80	115	244	42	164	151	24.2293	2	0	1	0	2	2	1	1	1	0	0	0	2	0.93
0	0				0	1	0	2	2	0		0		81	0	2	1.5	58	0.64	0.63	49	1	1	3	3	2	2	130	90	88	246	43	153	260	26.3146	1	1	1	0	1	2	1	0	0	0	0	0	0	0.635
1	0				0	1	1	1		1		1		91	0	1	1.58	68	0.92	1	63	2	3	2	2	2	1	110	90	80	207	52	130	60	27.7491	3	1	1	1	1	1	1	1	0	0	0	0	0	0.96
1	0				0	0	0	2	2	0		0		82	0	1	1.7	66	0.8	0.6	67	3	3	2	8	2	2	110	80	76	188	57	98	98	21.132	3	0	2	1	1	2	1	1	0	0	0	0	0	0.7
1	1	30	10	13.6	2	0	0	2	2	0		0		91	0	1	1.64	61.7	0.92	0.71	67	2	3	1	3	2	1	130	80	91	152	24	32	722	22.9402	3	0	1	1	1	2	1	1	1	2	2	2	2	0.815
0	0				0	0	0	0		0		0		74	0	2	1.532	53.2	0.64		45	1	1	5	2	2	1	120	80	82	167	57	78	104	22.667	1	0	1	0	2	1	1	0	0	0	0	0	0
1	0				0	0	0	0		0		0		84	0	2	1.49	52	0.68	0.64	48	1	1	4	2	2	1	100	60	85	185	47	108	92	23.9951	1	0	1	0	2	1	1	1	0	0	0	0	0	0.66
0	0				0	1	1	1		1		1		84	0	1	1.66	62	0.56	0.91	64	3	1	1	4	5	1	110	70	88	231	36	151	204	23.604	3	0	2	0	1	2	2	0	0	0	0	0	0	0.735
1	1	50	8	12	2	0	0	0		0		0		82	0	2	1.46	52	0.78	0.68	61	1	1	1	2	2	1	100	60	86	241	85	121	77	23.0323	3	0	1	0	1	1	1	1	1	2	1	2	2	0.73
0	0				0	1	1	1		1		1		83	0	2	1.47	56	0.52	0.63	41	1	3	5	4	2	1	110	60	81	174	50	87	147	26.0567	1	1	1	1	2	2	1	0	0	0	0	0	0	0.575
1	1	30	3	8	1	1	1	1		1		1		94	0	1	1.69	80	0.6	0.56	50	3	2	5	4	2	1	130	90	96	215	51	122	143	27.429	2	1	2	0	2	2	1	1	1	2	1	1	1	0.58
1	1			1		1	1	1		1		1		93	0	1	1.66	74	0.84	0.96	62	2	3	1	2	2	1	160	100	87	248	44	165	117	28.0947	3	1	1	1	1	1	1	1	1	0	0	1		0.9
1	0				0	0	0	2	2	0		0		94	0	2	1.59	67	0.68	0.88	60	1	1	1	2	2	1	130	90	85	286	51	196	101	27.0954	3	1	1	0	1	1	1	1	0	0	0	0	0	0.78
1	1		12	8		1	1	1		1		1		85	0	2	1.49	51	0.87	0.8	62	1	3	2	2	2	1	130	90	78	214	39	131	219	24.5472	3	0	1	1	1	1	1	1	1	0	2	1		0.835
1	1	45	2	12	1	1	1	1		1		1		95	0	1	1.7	74	0.96	0.92	54	3	3	1	1	2	1	110	60	98	194	36	109	221	26.1861	2	1	2	1	1	1	1	1	1	2	1	2	1	0.94
1	0				0	0	0	0		0		0		62	0	1	1.63	63	0.76	0.64	60	2	1	99	1	2	2	120	80	86	117	37	52	45	22.7271	3	0	1	0		1	1	1	0	0	0	0	0	0.7
1	1			0		0	0	0		0		0		80	0	2	1.56	52	0.64	0.86	59	1	1	4	3	2	1	110	70	84	208	42	120	174	21.9607	2	0	1	0	2	2	1	1	1	0	0	1		0.75
1	1	20	20	5.1	1	1	1	1		1		1		99	0	1	1.64	67	0.92	0.88	60	1	1	2	2	6	1	140	90	105	223	36	138	204	26.7698	3	1	1	0	1	1	2	1	1	2	2	1	1	0.9
1	0				0	0	0	2	2	0		0		97	0	2	1.449	70.6	0.64		68	1	1	1	2	5	1	130	70	96	305	46	179	299	33.6254	3	1	1	0	1	1	2	1	0	0	0	0	0
0	0				0	1	1	1		1		1		98	0	1	1.6	70	0.76	0.88	60	3	3	3	1	2	1	110	70	104	224	30	140	246	30.0103	3	1	2	1	1	1	1	0	0	0	0	0	0	0.82
0	0				0	1	1	1		1		1		76	0	2	1.59	52	0.48	0.67	52	1	1	4	2	6	2	100	70	81	208	45	124	86	22.8802	2	0	1	0	2	1	2	0	0	0	0	0	0	0.575
0	0				0	1	1	1		1		1		85	0	2	1.492	47.8	0.75		47	1	1	7	3	2	1	110	60	87	236	33	162	84	21.4729	1	0	1	0	2	2	1	0	0	0	0	0	0
1	1	6	4	3	1	0	0	2	2	0		2	2	89	0	2	1.548	61.6	0.64	0.84	52	1	1	1	2	2	1	130	70	116	201	36	58	674	25.7063	2	1	1	0	1	1	1	1	1	1	1	1	1	0.74
1	1			0		0	0	2	2	0		0		102	0	2	1.45	69	0.64	0.72	66	1	1	2	2	2	1	130	70	79	200	46	109	139	33.8696	3	1	1	0	1	1	1	1	1	0	0	1		0.68
1	1	38	10	5.1	1	1	1	1		1		1		86	0	1	1.67	72	0.71	0.79	49	2	3	2	2	2	1	140	90	94	215	59	112	72	27.5189	1	1	1	1	1	1	1	1	1	2	2	1	1	0.75
1	0				0	1	1	2	3	1		1		86	0	1	1.52	45	0.68	0.87	72	3	3	3	0	2	1	140	80	85	256	41	143	333	21.9289	3	0	2	1	1	1	1	1	0	0	0	0	0	0.775
1	0				0	1	1	2	2	1		1		94	0	2	1.54	59	0.76	1	67	1	1	3	1	2	2	95	70	94	210	36	114	242	26.986	3	1	1	0	1	1	1	1	0	0	0	0	0	0.88
1	1	40	30	1.2	1	1	1	1		1		1		101	0	1	1.7	86	0.76	0.88	67	1	3	1	4	2	1	130	90	80	164	26	101	189	31.5813	3	1	1	1	1	2	1	1	1	2	2	1	1	0.82
1	1	40	30	4	2	0	0	0		0		0		90	0	2	1.42	63	0.86	0.72	65	1	1	1	2	2	1	100	60	92	217	33	133	271	29.492	3	1	1	0	1	1	1	1	1	2	2	1	2	0.79
0	0				0	1	1	2	2	1		1		73	0	2	1.54	48	0.96	0.87	60	1	1	1	4	4	2	140	90	80	232	36	151	122	22.6339	3	0	1	0	1	2	2	0	0	0	0	0	0	0.915
0	0				0	1	1	1		1		1		81	0	2	1.61	66	0.89	0.84	52	1	1	4	4	2	1	140	90	82	222	33	145	127	25.1919	2	1	1	0	2	2	1	0	0	0	0	0	0	0.865
0	0				0	1	1	1		1		1		70	0	2	1.55	54	0.51		45	1	3	1	4	1	1	100	60	106	168	38	91	100	22.4766	1	0	1	1	1	2	2	0	0	0	0	0	0
1	1	10	20	3	1	1	1	1		1		1		82	0	1	1.67	64	0.8	0.84	42	1	1	1	2	2	1	110	70	85	201	43	109	144	23.3844	1	0	1	0	1	1	1	1	1	1	2	1	1	0.82
1	0				0	1	1	1		1		1		78	0	1	1.71	82	0.6	0.44	65	3	3	2	2	2	1	160	100	114	193	52	105	90	19.8108	3	0	2	1	1	1	1	1	0	0	0	0	0	0.52
0	0				0	1	1	1		1		1		73	0	2	1.58	60	0.55	0.63	45	1	3	6	7	2	1	110	75	77	245	52	157	98	24.5464	1	0	1	1	2	2	1	0	0	0	0	0	0	0.59
0	0				0	1	1	1		1		1		74	0	2	1.55	53	0.6	0.56	48	1	3	6	4	2	2	100	60	87	159	41	92	55	22.3478	1	0	1	1	2	2	1	0	0	0	0	0	0	0.58
0	0				0	0	0	0		0		0		81	0	1	1.65	64	0.75	0.88	51	1	1	5	8	2	1	120	80	92	171	48	84	63	24.2131	2	0	1	0	2	2	1	0	0	0	0	0	0	0.815
0	0				0	1	1	1		1		2	2	74	0	2	1.58	56	0.7	0.68	48	1	1	5	7	2	1	125	80	109	206	30	130	117	23.4407	1	0	1	0	2	2	1	0	0	0	0	0	0	0.69
0	0				0	0	0	0		0		0		73	0	2	1.49	48	0.76	0.6	65	1	1	2	3	2	2	100	60	78	247	41	139	269	23.495	3	0	1	0	1	2	1	0	0	0	0	0	0	0.68
0	0				0	1	1	1		1		1		71	0	2	1.62	54	0.54	0.6	47	1	1	5	4	2	1	110	85	85	197	55	103	53	22.0619	1	0	1	0	2	2	1	0	0	0	0	0	0	0.57
0	0				0	1	1	1		1		1		76	0	2	1.49	47	0.51	0.55	47	1	3	5	3	2	2	140	100	80	221	60	117	66	22.8982	1	0	1	1	2	2	1	0	0	0	0	0	0	0.53
0	0				0	1	1	1		1		1		74	0	2	1.54	58.6	0.68	0.67	53	1	1	3	3	2	2	130	85	91	232	43	136	122	24.677	2	0	1	0	1	2	1	0	0	0	0	0	0	0.675
0	0				0	0	0	2	4	0		2	4	84	0	1	1.71	69	0.72	0.67	56	3	3	2	3	2	2	150	100	237	152	47	61	133	29.2728	2	1	2	1	1	2	1	0	0	0	0	0	0	0.695
0	0				0	1	1	1		1		1		92	0	1	1.61	67	0.77	0.68	53	1	3	5	4	2	1	110	80	86	155	38	85	47	25.8991	2	1	1	1	2	2	1	0	0	0	0	0	0	0.725
0	0				0	1	1	1		2	4	1		77	0	1	1.52	47	0.76	0.87	61	1	1	5	7	2	2	120	80	86	198	33	120	130	21.6128	3	0	1	0	2	2	1	0	0	0	0	0	0	0.815
0	0				0	1	1	2	2	1		1		77	1	2	1.54	54	1.1	0.84	57	1	1	6	3	2	2	180	100	86	194	31	125	56	23.8681	2	0	1	0	2	2	1	0	0	0	0	0	0	0.97
0	0				0	1	1	2	3	1		1		84	0	2	1.46	57	0.48	0.56	65	1	1	1	2	2	1	130	90	88	251	49	144	185	27.9391	3	1	1	0	1	1	1	0	0	0	0	0	0	0.52
0	0				0	1	1	2	2	1		1		74	0	1	1.73	62	0.76	0.68	44	3	3	5	7	2	1	130	80	91	231	48	134	97	19.8678	1	0	2	1	2	2	1	0	0	0	0	0	0	0.72
0	0				0	0	0	2	2	2	3	0		87	0	2	1.49	62	0.65	0.8	66	1	1	1	1	6	1	130	80	87	225	38	139	100	27.9642	3	1	1	0	1	1	2	0	0	0	0	0	0	0.725
1	1	46	3	8	1	0	0	2	2	0		2	2	88	1	1	1.63	67	0.56	1	66	1	3	1	2	5	1	160	80	121	186	23		1106	25.3694	3	1	1	1	1	1	2	1	1	2	1	1	1	0.78
1	0				0	0	0	0		0		0		85	0	1	1.62	54	0.64	0.92	69	3	3	1	2	2	1	110	70	90	202	51	94	136	18.9486	3	0	2	1	1	1	1	1	0	0	0	0	0	0.78
0	0				0	1	1	1		1		2	2	98	0	1	1.7	80	0.8	0.68	51	2	1	6	8	2	2	110	80	109	233	40	135	139	28.615	2	1	1	0	2	2	1	0	0	0	0	0	0	0.74
0	0				0	1	1	1		1		1		77	0	2	1.57	59	0.64	0.76	51	1	1	6	7	2	1	110	80	78	254	52	147	75	24.1168	2	0	1	0	2	2	1	0	0	0	0	0	0	0.7
1	1	30	15	5.4	1	0	0	0		0		2	2	96	0	1	1.79	93	0.59	0.56	44	2	3	7	4	2	1	130	85	110	232	41	142	126	29.952	1	1	1	1	2	2	1	1	1	2	2	1	1	0.575
0	0				0	1	1	1		1		1		73	0	2	1.53	47	0.84	0.68	45	1	1	7	4	2	2	150	100	79	141	43	65	63	21.4034	1	0	1	0	2	2	1	0	0	0	0	0	0	0.76
1	1	10		17		1	1	1		1		1		109	0	1	1.64	84	0.64	0.7	64	2	1	99	1	2	1	120	90	89	189	42	103	117	31.2314	3	1	1	0		1	1	1	1	1	0	2		0.67
0	0				0	1	1	1		1		1		90	0	1	1.66	73	0.67	0.64	41	2	3	7	8	2	2	110	60	87	158	38	78	104	28.1262	1	1	1	1	2	2	1	0	0	0	0	0	0	0.655
0	0				0	0	0	0		2	3	0		82	0	2	1.63	58	0.92	0.64	48	1	3	7	4	2	2	120	90	90	208	58	99	160	22.5846	1	0	1	1	2	2	1	0	0	0	0	0	0	0.78
0	0				0	0	0	0		2	3	0		78	0	2	1.51	55	0.52	0.56	49	1	3	6	4	2	2	110	75	88	204	39	103	195	24.4611	1	0	1	1	2	2	1	0	0	0	0	0	0	0.54
0	0				0	1	1	1		1		1		67	0	2	1.51	48	0.56	0.59	43	1	3	2	7	4	1	110	65	78	197	51	104	51	22.9398	1	0	1	1	1	2	2	0	0	0	0	0	0	0.575
0	0				0	1	1	1		1		1		75	0	2	1.65	58	0.52	0.48	48	1	1	7	7	2	1	110	75	78	198	38	113	109	21.7187	1	0	1	0	2	2	1	0	0	0	0	0	0	0.5
0	0				0	1	1	1		1		2		100	0	1	1.69	83	0.67	0.79	44	1	1	5	8	6	2	120	80	81	138	34	59	134	29.3066	1	1	1	0	2	2	2	0	0	0	0	0	0	0.73
1	0				0	0	0	2	2	0		0		96	0	2	1.64	71	0.6	0.72	62	1	1	1	1	2	1	130	100	90	200	48	103	115	26.5012	3	1	1	0	1	1	1	1	0	0	0	0	0	0.66
1	1	20	15	9	1	1	1	1		1		1		88	0	2	1.53	61	0.9	0.8	57	1	1	3	1	2	2	163		85	178	44	102	111	25.9729	2	1	1	0	1	1	1	1	1	2	2	2	1	0.85
0	0				0	1	1	1		1		1		64	0	2	1.57	45	0.6	0.56	59	1	3	1	7	5	1	121	73	89	207	42	139	86	18.1984	2	0	1	1	1	2	2	0	0	0	0	0	0	0.58
0	0				0	1	1	1		1		1		88	0	1	1.55	65	1.04	1	58	1	1	3	2	2	1	171	80	91	163	47	87	125	26.8678	2	1	1	0	1	1	1	0	0	0	0	0	0	1.02
1	1	30	15	17	2	1	1	2	2	1		1		90	0	1	1.59	75	0.8	0.79	61	1	3	2	3	2	1	153	79	104	192	45	110	91	29.5827	3	1	1	1	1	2	1	1	1	2	2	2	2	0.795
0	0				0	1	1	1		1		1		79	0	2	1.53	56	1	0.96	63	1	3	4	1	4	1	130	83	91	224	51	126	153	23.8174	3	0	1	1	2	1	2	0	0	0	0	0	0	0.98
1	1	36	8	4	1	1	1	1		1		1		87	0	1	1.71	67	0.99	0.87	63	1	3	1	3	2	2	140	80	95	141	37	76	66	22.9056	3	0	1	1	1	2	1	1	1	2	1	1	1	0.93
0	0				0	1	1	1		1		1		96	0	1	1.58	80	1.04	0.76	55	1	3	3	2	2	2	155	89	93	151	30	81	194	32.1663	2	1	1	1	1	1	1	0	0	0	0	0	0	0.9
0	0				0	1	1	2	2	1		2		88	1	1	1.421	43.6	0.84	1.1	64	1	1	1	2	2	1	141	84	122	219	38	140	130	21.5923	3	0	1	0	1	1	1	0	0	0	0	0	0	0.97
1	1	1	1	0	0	1	1	2	2	1		1		93	0	1	1.69	72.7	0.6	0.8	62	1	1	5	7	2	2	142	90	90	175	27	86	248	25.4543	3	1	1	0	2	2	1	1	1	1	1	1	0	0.7
0	0				0	1	1	1		1		1		69	0	1	1.535	52.3	0.56	0.62	52	1	3	5	4	2	2	131	73	90	196	39	102	213	22.1965	2	0	1	1	2	2	1	0	0	0	0	0	0	0.59
0	0				0	1	1	1		1		1		77	0	1	1.594	61.1	0.56	0.6	50	1	1	7	4	2	2	121	79	89	172	33	107	104	24.0472	2	0	1	0	2	2	1	0	0	0	0	0	0	0.58
0	0				0	1	1	1		1		1		79	0	1	1.67	56	0.47	0.52	52	3	3	3	4	2	1	128	67	74	210	43	137	124	20.0429	2	0	2	1	1	2	1	0	0	0	0	0	0	0.495
0	0				0	1	1	1		1		1		81	0	1	1.72	70	0.84	0.75	49	2	1	8	6	2	2	121	68	97	210	52	125	119	23.583	1	0	1	0	2	2	1	0	0	0	0	0	0	0.795
0	0				0	1	1	1		1		1		84	0	1	1.624	68.8	0.74	0.8	54	2	3	7	4	2	2	125	80	97	125	29	59	172	26.0865	2	1	1	1	2	2	1	0	0	0	0	0	0	0.77
0	0				0	1	1	1		1		1		67	0	1	1.574	42.9	0.72	0.64	51	1	3	6	3	2	2	119	70	97	165	55	68	126	17.316	2	0	1	1	2	2	1	0	0	0	0	0	0	0.68
1	0				0	1	1	1		1		1		86	0	2	1.53	63	0.72	0.88	64	1	1	3	2	2	1	120	68	69	165	30	103	68	26.9127	3	1	1	0	1	1	1	1	0	0	0	0	0	0.8
0	0				0	1	1	2	2	1		1		79	0	2	1.53	55	0.96	0.96	64	1	1	1	2	2	1	137	81	83	165	38	89	97	23.6204	3	0	1	0	1	1	1	0	0	0	0	0	0	0.96
0	0				0	1	1	1		1		1		62	0	1	1.66	43	1.32	0.76	57	3	3	4	4	2	1	123	79	90	150	48	72	64	15.7274	2	0	2	1	2	2	1	0	0	0	0	0	0	1.04
0	0				0	1	1	1		1		1		67	0	1	1.569	50.2	0.48	0.56	40	1	1	6	7	2	1	124	75	87	128	48	66	48	20.3919	1	0	1	0	2	2	1	0	0	0	0	0	0	0.52
0	0				0	1	1	1		1		1		95	0	1	1.67	75	0.79	0.64	62	3	3	99	7	2	2	144	88	102	192	37	122	194	27.0427	3	1	2	1		2	1	0	0	0	0	0	0	0.715
0	0				0	1	1	1		1		1		78	0	2	1.56	63	0.6	0.52	46	1	3	5	2	2	1	133	82	90	176	58	95	60	25.6321	1	1	1	1	2	1	1	0	0	0	0	0	0	0.56
0	0				0	1	1	1		1		1		81	0	1	1.64	66	0.72	0.86	48	1	3	4	4	2	1	116	75	105	141	66	38	100	24.8364	1	0	1	1	2	2	1	0	0	0	0	0	0	0.79
1	1	35	50	8	2	1	1	1		1		1		80	0	1	1.686	66.3	0.76	0.56	59	2	3	3	2	2	1	141	88	96	205	33	134	176	23.3238	2	0	1	1	1	1	1	1	1	2	2	1	2	0.66
0	0				0	1	1	1		1		1		79	0	2	1.51	55	0.64	0.63	49	1	1	2	4	2	1	135	78	100	234	45	138	214	24.3549	1	0	1	0	1	2	1	0	0	0	0	0	0	0.635
0	0				0	1	1	2	2	1		2	2	87	0	1	1.7	74	0.6	0.72	63	1	1	2	4	2	1	141	75	113	150	33	84	71	25.4855	3	1	1	0	1	2	1	0	0	0	0	0	0	0.66
1	1	7	48	0	0	1	1	2	2	2	1	1		65	1	1	1.55	51	0.91	1.1	55	1	3	99	2	2	2	166	98	100	215	59	116	109	20.9656	2	0	1	1		1	1	1	1	1	2	1	0	1.005
1	1		60	10		1	1	1		1		1		76	1	1	1.58	54	1.29	0.76	56	1	3	4	2	2	1	154	95	99	206	47	115	145	21.7939	2	0	1	1	2	1	1	1	1	0	2	2		1.025
0	0				0	1	1	1		1		1		87	0	1	1.69	79	0.68	0.6	40	3	3	6	4	2	1			112	202	32	100	456	27.798	1	1	2	1	2	2	1	0	0	0	0	0	0	0.64
1	1	31	15	10	2	1	1	1		1		1		78	0	1	1.601	56.8	0.6	0.6	51	3	1	2	2	2	1	120	70	89	168	41	92	118	22.1598	2	0	2	0	1	1	1	1	1	2	2	2	2	0.6
1	1	31	15	10	2	1	1	2	2	1		1		77	0	1	1.505	52.7	0.64	0.67	48	1	1	99	2	2	1	138	86	94	168	38	96	138	23.2669	1	0	1	0		1	1	1	1	2	2	2	2	0.655
1	0				0	1	1	1		1		1		70	1	1	1.737	60.7	1.08	0.7	61	2	1	1	3	2	1	101	65	94	144	30	78	165	20.1182	3	0	1	0	1	2	1	1	0	0	0	0	0	0.89
0	0				0	1	1	1		1		1		84	0	2	1.53	68	0.55	0.67	46	1	3	6	2	2	1	138	80	84	187	61	100	43	29.0009	1	1	1	1	2	1	1	0	0	0	0	0	0	0.61
0	0				0	1	1	1		2	4	1		78	0	1	1.67	62	0.56	0.56	53	2	3	7	7	2	2	134	86	101	206	36	124	199	22.1697	2	0	1	1	2	2	1	0	0	0	0	0	0	0.56
0	0				0	1	1	1		1		1		62	0	2	1.6	48	0.52	0.64	43	1	3	6	7	2	1	104	65	79	168	58	79	64	18.7266	1	0	1	1	2	2	1	0	0	0	0	0	0	0.58
0	0				0	1	1	1		1		1		74	0	2	1.45	52	0.72	0.64	67	1	1	4	3	2	1	133	84	92	205	57	111	101	24.7459	3	0	1	0	2	2	1	0	0	0	0	0	0	0.68
1	0				0	1	1	1		1		1		67	0	2	1.52	52	0.79	0.68	53	1	1	2	2	2	1	115	72	87	164	42	91	92	22.5206	2	0	1	0	1	1	1	1	0	0	0	0	0	0.735
1	1	35	10	12	2	1	1	1		1		2	2	86	0	1	1.66	72	0.68	0.71	52	3	2	3	2	2	1	130	83	124	185	32	111	137	26.1334	2	1	2	0	1	1	1	1	1	2	2	2	2	0.695
1	1	26	20	18	2	1	1	1		1		1		74	0	1	1.54	55	0.68	0.74	54	1	1	1	2	2	1	116	75	83	200	58	103	93	23.0355	2	0	1	0	1	1	1	1	1	2	2	2	2	0.71
1	1	26	20	18	2	1	1	1		1		1		81	0	1	1.64	62	0.64	0.72	55	3	3	5	3	2	1	148	90	100	245	46	147	159	23.0405	2	0	2	1	2	2	1	1	1	2	2	2	2	0.68
1	1	31	30	10.2	2	1	1	1		1		1		72	0	1	1.61	50	0.6	0.67	54	1	3	3	1	2	1	127	87	102	196	46	98	195	19.5109	2	0	1	1	1	1	1	1	1	2	2	2	2	0.635
1	1	26	2	8	1	1	1	1		1		1		79	0	2	1.51	54	0.87	0.98	52	1	3	99	2	2	1	170	93	83	177	50	77	179	24.0779	2	0	1	1		1	1	1	1	2	1	1	1	0.925
1	0				0	1	1	2	2	1		1		81	0	2	1.5	57	0.56	0.76	60	1	1	99	2	2	1	135	72	78	180	34	96	183	25.1092	3	1	1	0		1	1	1	0	0	0	0	0	0.66
1	0				0	1	1	1		1		1		60	0	2	1.43	33	0.52	0.56	57	1	1	1	2	2	1	126	82	89	232	60	115	204	16.2488	2	0	1	0	1	1	1	1	0	0	0	0	0	0.54
1	1	36	30	12	2	1	1	1		1		1		77	0	1	1.58	64	0.64	0.64	53	1	3	2	3	2	1	172	110	97	209	64	98	154	25.7971	2	1	1	1	1	2	1	1	1	2	2	2	2	0.64
1	1	20	25	8	2	1	1	1		1		1		70	0	2	1.46	46	0.72	0.56	46	1	3	2	3	2	1	103	62	88	157	40	82	59	21.8225	1	0	1	1	1	2	1	1	1	2	2	1	2	0.64
1	1	20	3	2.7	1	1	1	1		1		1		83	0	1	1.544	60.2	0.48	0.47	45	1	3	3	2	2	1	131	75	93	164	54	81	46	25.2524	1	1	1	1	1	1	1	1	1	2	1	1	1	0.475
1	1	23	20	17	2	1	1	1		1		1		91	1	1	1.73	82	0.8	1.28	51	1	3	2	2	2	1	142	83	94	217	46	125	135	27.5032	2	1	1	1	1	1	1	1	1	2	2	2	2	1.04
1	1	20	7	0	0	1	1	1		1		1		86	0	1	1.586	69.1	0.64	0.68	47	1	1	2	2	2	1	140	80	85	157	33	68	214	27.4708	1	1	1	0	1	1	1	1	1	2	1	1	0	0.66
0	0				0	1	1	1		1		1		105	0	1	1.603	96.2	0.56	0.67	41	1	3	5	4	2	1	154	80	110	216	47	122	146	37.4376	1	1	1	1	2	2	1	0	0	0	0	0	0	0.615
0	0				0	1	1	1		1		1		85	1	1	1.616	60.7	1.32	1.1	69	1	3	2	4	2	2	165	94	98	214	42	123	208	23.2437	3	0	1	1	1	2	1	0	0	0	0	0	0	1.21
1	1	28	7	4.8	1	1	1	1		1		1		89	1	1	1.648	78.5	0.64	1.26	50	2	3	7	7	2	2	163	98	120	176	52	91	74	28.9038	2	1	1	1	2	2	1	1	1	2	1	1	1	0.95
1	0				0	1	1	1		1		1		91	0	1	1.638	72.7	0.6	0.56	50	1	3	7	4	2	1	131	75	98	223	49	127	122	27.0961	2	1	1	1	2	2	1	1	0	0	0	0	0	0.58
0	0				0	1	1	1		1		1		62	0	2	1.56	49	0.56	0.69	54	1	1	5	7	2	1	121	64	81	203	64	100	86	20.1546	2	0	1	0	2	2	1	0	0	0	0	0	0	0.625
0	0				0	1	1	1		1		1		74	0	2	1.57	61	0.52	0.62	41	1	1	5	7	2	1	135	80	82	125	32	58	126	24.5996	1	0	1	0	2	2	1	0	0	0	0	0	0	0.57
1	1	23	3	3	1	1	1	1		1		1		97	0	1	1.57	77	0.72	0.92	44	1	3	5	4	2	2	168	103	95	194	40	112	141	31.4409	1	1	1	1	2	2	1	1	1	2	1	1	1	0.82
1	1	20	4	3.2	1	1	1	1		1		1		87	0	1	1.7	70.5	0.76	1	47	3	3	3	3	2	1	135	79	134	147	32	77	136	24.5676	1	0	2	1	1	2	1	1	1	2	1	1	1	0.88
1	0				0	1	1	2	4	1		1		92	0	1	1.79	73	0.76	0.64	43	2	3	4	4	2	1	171	106	89	218	40	119	262	22.8228	1	0	1	1	2	2	1	1	0	0	0	0	0	0.7
0	0				0	1	1	1		1		1		75	0	1	1.64	55	0.6	0.75	44	3	3	5	4	2	1	126	81	101	237	43	141	221	20.6632	1	0	2	1	2	2	1	0	0	0	0	0	0	0.675
0	0				0	1	1	1		1		1		82	0	1	1.67	69	0.56	0.52	47	3	3	3	7	1	2	144	94	93	219	41	138	98	24.5094	1	0	2	1	1	2	2	0	0	0	0	0	0	0.54
1	1	25	5	11	1	1	1	1		1		1		95	0	1	1.46	72	0.6	0.63	49	1	1	99	3	2	1	125	76	90	178	36	101	153	34.0583	1	1	1	0		2	1	1	1	2	1	2	1	0.615
1	1	10	15	0.9	1	1	1	1		1		1		87	0	1	1.705	70	0.56	0.51	42	2	3	6	7	2	1	124	80	92	175	27	115	132	24.0796	1	0	1	1	2	2	1	1	1	1	2	1	1	0.535
0	0				0	1	1	1		1		1		86	0	1	1.67	64	0.88	0.64	60	3	3	5	7	2	2	133	93	92	203	34	133	140	23.0965	3	0	2	1	2	2	1	0	0	0	0	0	0	0.76
0	0				0	1	1	1		1		1		95	0	1	1.7	77	0.6	0.72	46	3	3	3	2	2	1	120	74	97	177	59	92	97	26.4289	1	1	2	1	1	1	1	0	0	0	0	0	0	0.66
0	0				0	1	1	1		1		1		75	0	1	1.72	54	0.6	0.6	64	1	1	5	4	2	1	105	75	81	236	43	166	90	18.4254	3	0	1	0	2	2	1	0	0	0	0	0	0	0.6
1	1	10	12	8	1	1	1	1		1		1		74	0	2	1.53	56	0.52	0.64	50	1	3	2	2	2	1	114	80	101	187	62	104	75	23.8207	2	0	1	1	1	1	1	1	1	1	2	1	1	0.58
0	0				0	1	1	1		1		1		67	0	2	1.59	49	0.52	0.72	53	1	1	6	4	2	2	130	69	83	187	55	99	102	19.4274	2	0	1	0	2	2	1	0	0	0	0	0	0	0.62
0	0				0	1	1	1		1		1		80	0	2	1.56	55	0.52	0.5	57	1	1	5	4	2	2	122	66	90	212	64	119	110	22.6049	2	0	1	0	2	2	1	0	0	0	0	0	0	0.51
1	1	18	3	4	1	1	1	1		1		1		79	0	2	1.46	53	0.88	0.8	65	1	1	2	0	2	1	122	73	88	202	46	116	159	25.0351	3	1	1	0	1	1	1	1	1	1	1	1	1	0.84
0	0				0	1	1	1		1		1		83	0	1	1.65	68	0.72	0.63	40	1	3	5	5	2	1	142	98	93	207	57	115	65	24.9338	1	0	1	1	2	2	1	0	0	0	0	0	0	0.675
1	1			8		1	1	1		1		1		89	0	2	1.46	60	0.88	0.91	62	1	1	2	0	5	1	164	98	97	246	45	153	200	28.054	3	1	1	0	1	1	2	1	1	0	0	1		0.895
0	0				0	1	1	1		2	3	1		83	0	1	1.72	66	0.6	0.63	54	2	3	7	8	2	1	124	85	101	210	36	118	327	22.2115	2	0	1	1	2	2	1	0	0	0	0	0	0	0.615
0	0				0	1	1	1		1		1		82	0	2	1.5	52	0.86	0.8	68	1	3	99	1	2	1	118	64	84	206	44	136	58	23.2403	3	0	1	1		1	1	0	0	0	0	0	0	0.83
0	0				0	1	1	1		1		1		86	0	1	1.81	73	0.79	0.84	47	1	3	5	8	2	1	116	76	91	181	40	109	107	22.4332	1	0	1	1	2	2	1	0	0	0	0	0	0	0.815
0	0				0	1	1	1		1		1		77	0	2	1.58	60	0.6	0.76	55	1	1	6	7	2	1	125	72	91	200	44	122	101	24.0538	2	0	1	0	2	2	1	0	0	0	0	0	0	0.68
1	1	18	5	0.5	1	1	1	1		1		1		79	0	1	1.69	66	0.7	0.63	52	2	3	7	4	2	1	150	92	106	232	54	121	305	22.9568	2	0	1	1	2	2	1	1	1	1	1	1	1	0.665
1	1	30	25	4	2	1	1	1		1		1		72	1	1	1.63	56	0.83	1.1	62	1	3	99	3	2	1	120	75	93	221	78	108	106	20.988	3	0	1	1		2	1	1	1	2	2	1	2	0.965
0	0				0	1	1	1		1		1		75	0	2	1.55	56	0.75	0.66	55	2	3	2	2	2	2	145	81	112	139	34	67	151	23.272	2	0	1	1	1	1	1	0	0	0	0	0	0	0.705
1	1	20	2	7.2	1	1	1	2	2	1		1		90	0	2	1.47	65	0.8	0.64	69	1	1	1	3	2	2	135	68	86	146	39	79	68	30.142	3	1	1	0	1	2	1	1	1	2	1	1	1	0.72
0	0				0	1	1	1		1		1		91	0	1	1.78	78	1.02	0.82	53	1	1	5	7	2	1	142	84	91	185	34	99	246	24.6259	2	0	1	0	2	2	1	0	0	0	0	0	0	0.92
0	0				0	1	1	1		1		1		73	0	2	1.52	56	0.64	0.56	42	1	1	5	7	2	1	107	61	90	208	52	117	111	24.3904	1	0	1	0	2	2	1	0	0	0	0	0	0	0.6
1	1	37	20	8.8	2	1	1	2	2	1		1		96	0	1	1.69	80	0.95	0.87	64	2	2	6	4	2	2	150	89	108	180	33	115	96	27.8856	3	1	1	0	2	2	1	1	1	2	2	1	2	0.91
1	0				0	1	1	2	2	1		1		78	0	2	1.49	49	0.8	0.74	55	1	1	4	2	2	1	141	88	91	180	33	101	236	22.3413	2	0	1	0	2	1	1	1	0	0	0	0	0	0.77
0	0				0	1	1	1		1		1		84	0	2	1.53	62	0.72	0.63	53	1	1	3	4	2	1	124	71	93	185	39	114	136	26.3656	2	1	1	0	1	2	1	0	0	0	0	0	0	0.675
0	0				0	1	1	1		1		1		86	0	2	1.67	66	0.72	0.75	48	1	1	5	4	2	2	135	93	84	211	63	109	79	23.7295	1	0	1	0	2	2	1	0	0	0	0	0	0	0.735
0	0				0	1	1	1		1		1		93	0	1	1.68	68	0.64	0.6	55	3	3	4	2	2	1	145	94	107	215	31	120	370	24.0778	2	0	2	1	2	1	1	0	0	0	0	0	0	0.62
0	0				0	1	1	1		1		1		82	0	1	1.76	71	0.71	0.64	42	2	2	7	4	2	2	126	83	111	174	48	88	94	22.8876	1	0	1	0	2	2	1	0	0	0	0	0	0	0.675
1	1		12	1		1	1	1		1		1		86	0	2	1.4	47	0.52	0.52	65	1	1	99	0	2	1	128	65	89	225	39	145	179	23.7583	3	0	1	0		1	1	1	1	0	2	1		0.52
1	1	25	10	8.4	1	1	1	1		1		1		95	0	1	1.65	72	0.63	0.68	48	2	3	4	2	2	1	137	79	108	262	50	169	175	26.1723	1	1	1	1	2	1	1	1	1	2	2	1	1	0.655
1	1		2	8		1	1	1		1		1		86	0	2	1.51	50	0.76	0.72	67	1	1	1	0	2	1	129	68	95	242	36	164	160	22.0458	3	0	1	0	1	1	1	1	1	0	1	1		0.74
0	0				0	1	1	1		1		1		81	0	2	1.47	48	0.52	0.56	48	1	1	99	1	2	1	105	69	98	209	32	137	144	22.3069	1	0	1	0		1	1	0	0	0	0	0	0	0.54
0	0				0	1	1	1		1		1		83	0	1	1.6	61	0.6	0.56	50	2	3	6	7	2	1	147	78	98	174	47	79	220	23.6813	2	0	1	1	2	2	1	0	0	0	0	0	0	0.58
0	0				0	1	1	1		1		1		82	0	1	1.53	50	0.64	0.63	59	1	1	5	3	2	2	136	81	83	143	68	44	62	21.2868	2	0	1	0	2	2	1	0	0	0	0	0	0	0.635
0	0				0	1	1	2	2	1		1		91	0	1	1.604	81.5	0.68	0.8	60	1	1	99	4	2	2	157	91	89	192	30	109	260	31.6774	3	1	1	0		2	1	0	0	0	0	0	0	0.74
1	1	5	20	8	1	1	1	1		1		1		88	0	2	1.58	67	0.8	0.64	49	1	1	99	3	2	1	130	85	122	223	33	147	164	26.9588	1	1	1	0		2	1	1	1	1	2	1	1	0.72
1	1	20	20	17	2	1	1	1		1		1		87	0	1	1.74	77	0.6	0.83	50	2	3	3	4	2	2	150	101	93	215	47	126	159	25.2175	2	1	1	1	1	2	1	1	1	2	2	2	2	0.715
1	1	30	20	11	2	1	1	1		1		1		83	1	1	1.73	72	1.24	1.55	53	3	3	6	4	2	1	117	69	84	182	33	104	181	24.1966	2	0	2	1	2	2	1	1	1	2	2	2	2	1.395
0	0				0	1	1	1		1		1		86	0	1	1.62	65.9	0.64	0.8	51	1	1	99	2	2	1	112	73	109	181	34	83	379	25.0178	2	1	1	0		1	1	0	0	0	0	0	0	0.72
1	1	2	2	9	1	1	1	1		1		1		70	0	2	1.53	49	0.92	0.84	50	1	1	4	3	2	1	134	77	87	199	66	102	60	20.8537	2	0	1	0	2	2	1	1	1	1	1	2	1	0.88
0	0				0	1	1	1		1		1		74	0	2	1.51	53	0.98	0.88	62	1	1	1	2	2	2	174	94	87	161	44	87	91	22.9911	3	0	1	0	1	1	1	0	0	0	0	0	0	0.93
0	0				0	1	1	1		1		1		100	0	1	1.68	81	0.68	0.86	54	3	3	7	4	2	1	142	91	109	185	42	84	266	28.738	2	1	2	1	2	2	1	0	0	0	0	0	0	0.77
0	0				0	1	1	1		1		1		75	0	1	1.7	67	0.64	0.75	53	1	1	6	4	2	1	159	90	98	230	35	138	225	29.9626	2	1	1	0	2	2	1	0	0	0	0	0	0	0.695
0	0				0	1	1	1		1		1		82	0	1	1.62	59	0.52	0.5	50	1	1	3	3	2	1	104	64	89	189	46	114	72	22.5369	2	0	1	0	1	2	1	0	0	0	0	0	0	0.51
0	0				0	1	1	1		1		1		69	0	1	1.6	50	0.71	0.6	46	1	1	5	7	2	1	121	62	96	215	60	120	100	19.3562	1	0	1	0	2	2	1	0	0	0	0	0	0	0.655
0	0				0	1	1	1		1		1		81	0	2	1.67	70	1.01	0.76	54	1	1	5	4	2	1	125	73	84	178	35	111	73	25.345	2	1	1	0	2	2	1	0	0	0	0	0	0	0.885
0	0				0	1	1	1		1		1		77	0	1	1.75	59	0.6	0.6	55	3	3	5	7	2	2	115	66	105	210	63	99	141	19.3306	2	0	2	1	2	2	1	0	0	0	0	0	0	0.6
1	1	11	3	0.5	1	1	1	1		1		1		87	0	1	1.7	66	0.6	0.6	47	3	3	4	3	2	1	119	70	92	195	37	113	164	22.9758	1	0	2	1	2	2	1	1	1	1	1	1	1	0.6
0	0				0	1	1	1		1		1		80	0	1	1.6	55	0.56	0.56	40	3	1	4	4	2	1	129	78	89	167	34	86	208	24.5396	1	0	2	0	2	2	1	0	0	0	0	0	0	0.56
0	0				0	1	1	2	4	2	3	1		67	0	1	1.62	46	0.6	0.6	42	1	1	6	7	2	1	147	90	87	191	52	98	109	17.2185	1	0	1	0	2	2	1	0	0	0	0	0	0	0.6
0	0				0	1	1	1		1		1		69	0	1	1.58	53	0.75	0.6	46	1	1	6	4	2	1	108	60	88	171	44	95	54	21.2829	1	0	1	0	2	2	1	0	0	0	0	0	0	0.675
0	0				0	1	1	1		1		1		63	0	1	1.56	47	0.6	0.59	40	1	3	6	4	2	1	119	73	78	189	61	95	77	19.3691	1	0	1	1	2	2	1	0	0	0	0	0	0	0.595
0	0				0	1	1	1		1		1		83	0	1	1.6	67	0.68	0.56	50	1	1	2	2	5	1	170	99	96	260	52	154	162	26.0668	2	1	1	0	1	1	2	0	0	0	0	0	0	0.62
0	0				0	1	1	2	2	1		1		82	0	1	1.52	52	0.68	0.64	67	1	1	99	4	6	2	152	83	113	196	40	103	181	22.3909	3	0	1	0		2	2	0	0	0	0	0	0	0.66
1	1	42	30	5.4	2	1	1	1		1		2	2	92	0	1	1.57	61	0.79	0.72	60	1	1	99	2	2	1	129	72	130	215	52	124	87	24.8692	3	0	1	0		1	1	1	1	2	2	1	2	0.755
1	1	42	30	18	2	1	1	1		1		1		92	0	1	1.7	70	0.68	0.6	64	2	1	99	2	2	1	123	68	93	143	32	68	120	24.3462	3	0	1	0		1	1	1	1	2	2	2	2	0.64
0	0				0	1	1	1		1		1		69	0	1	1.54	51	0.64	0.55	42	1	1	4	3	2	1	125	86	95	236	64	131	62	21.4895	1	0	1	0	2	2	1	0	0	0	0	0	0	0.595
0	0				0	1	1	1		1		1		72	0	1	1.55	53	0.44	0.44	46	1	1	5	7	2	1	106	65	98	176	28	107	106	21.9055	1	0	1	0	2	2	1	0	0	0	0	0	0	0.44
0	0				0	1	1	1		1		1		89	0	1	1.65	67	0.79	0.92	60	2	1	4	4	2	1	121	70	113	170	25	53	573	24.8335	3	0	1	0	2	2	1	0	0	0	0	0	0	0.855
0	0				0	1	1	1		1		1		76	0	1	1.53	60	0.92	0.96	57	1	1	5	2	5	2	123	68	91	243	57	147	98	25.5884	2	1	1	0	2	1	2	0	0	0	0	0	0	0.94
0	0				0	1	1	1		1		1		72	0	1	1.56	50	0.8	0.68	69	1	1	3	4	2	2	117	67	85	161	62	70	53	20.8312	3	0	1	0	1	2	1	0	0	0	0	0	0	0.74
0	0				0	1	1	1		1		1		96	0	1	1.75	83	0.76	0.76	59	2	2	5	4	2	1	151	83	99	249	28	162	200	27.0419	2	1	1	0	2	2	1	0	0	0	0	0	0	0.76
0	0				0	1	1	1		1		1		85	0	1	1.58	72	0.79	0.64	48	1	3	7	5	2	1	150	93	96	249	46	148	219	28.9548	1	1	1	1	2	2	1	0	0	0	0	0	0	0.715
0	0				0	1	1	1		1		1		88	0	1	1.46	56	0.64	0.72	56	1	3	5	2	2	2	131	71	97	203	45	118	115	26.0813	2	1	1	1	2	1	1	0	0	0	0	0	0	0.68
0	0				0	1	1	1		1		1		68	0	1	1.6	50	0.61	0.64	48	1	3	5	4	2	2	128	84	87	183	60	80	129	19.3468	1	0	1	1	2	2	1	0	0	0	0	0	0	0.625
0	0				0	1	1	2	2	1		1		75	0	1	1.55	54	0.55	0.66	51	1	3	5	4	2	2	129	82	99	126	47	50	81	22.4438	2	0	1	1	2	2	1	0	0	0	0	0	0	0.605
0	0				0	1	1	1		1		1		71	0	1	1.72	62	0.75	0.64	44	2	3	6	6	2	1	124	82	91	206	41	120	143	20.7496	1	0	1	1	2	2	1	0	0	0	0	0	0	0.695
0	0				0	1	1	1		1		1		67	0	1	1.59	47	0.52	0.59	40	1	1	4	4	2	1	105	59	87	172	36	102	89	18.8109	1	0	1	0	2	2	1	0	0	0	0	0	0	0.555
0	0				0	1	1	1		1		1		83	1	1	1.64	64	1.23	0.84	51	1	1	2	3	2	2	128	72	96	201	54	110	70	23.8162	2	0	1	0	1	2	1	0	0	0	0	0	0	1.035
0	0				0	1	1	1		1		1		65	0	1	1.55	56	0.48	0.56	49	1	1	2	3	2	1	118	69	90	189	59	95	75	23.1064	1	0	1	0	1	2	1	0	0	0	0	0	0	0.52
0	0				0	1	1	1		1		1		88	0	1	1.56	67	0.7	0.71	62	1	1	7	3	5	2	125	79	85	162	35	94	91	27.6657	3	1	1	0	2	2	2	0	0	0	0	0	0	0.705
0	0				0	1	1	1		2	4	2	4	88	0	1	1.7	73	0.68	0.59	50	3	3	3	4	2	1	133	90	122	350	32	81	1220	25.1903	2	1	2	1	1	2	1	0	0	0	0	0	0	0.635
0	0				0	1	1	1		1		1		74	0	1	1.56	60	0.56	0.7	50	1	1	2	3	5	2	117	67	93	196	45	108	137	24.3556	2	0	1	0	1	2	2	0	0	0	0	0	0	0.63
0	0				0	1	1	1		1		1		84	0	1	1.57	62.7	0.52	0.68	54	1	1	2	3	2	2	147	85	99	254	46	151	278	25.4371	2	1	1	0	1	2	1	0	0	0	0	0	0	0.6
0	0				0	1	1	2	2	2	3	1		82	0	1	1.57	55	0.56	0.47	49	1	1	6	7	2	2	137	87	92	198	37	121	163	22.0509	1	0	1	0	2	2	1	0	0	0	0	0	0	0.515
0	0				0	1	1	1		1		1		81	0	1	1.615	63.8	0.052	0.68	49	1	1	3	4	2	2	163	96	76	177	55	85	94	24.4611	1	0	1	0	1	2	1	0	0	0	0	0	0	0.366
1	1	7	3	6.6	1	1	1	1		1		1		92	0	1	1.6	66	0.76	0.79	54	2	3	6	3	2	1	135	78	103	288	47	189	228	25.8338	2	1	1	1	2	2	1	1	1	1	1	1	1	0.775
0	0				0	1	1	1		1		1		87	0	1	1.553	67.7	0.64	0.77	48	1	1	4	4	2	1	152	102	90	249	58	154	144	28.0702	1	1	1	0	2	2	1	0	0	0	0	0	0	0.705
0	0				0	1	1	1		1		1		81	0	1	1.47	57.7	0.8	0.73	55	1	1	7	4	2	1	132	85	110	206	42	130	92	26.7018	2	1	1	0	2	2	1	0	0	0	0	0	0	0.765
0	0				0	1	1	1		1		1		87	0	1	1.63	62	0.71	0.66	56	2	3	6	4	2	2	160	95	94	213	63	104	118	23.4484	2	0	1	1	2	2	1	0	0	0	0	0	0	0.685
0	0				0	1	1	1		1		1		70	0	1	1.49	53	0.52	0.76	57	1	3	2	3	2	2	132	98	99	173	39	97	106	23.6609	2	0	1	1	1	2	1	0	0	0	0	0	0	0.64
0	0				0	1	1	1		1		1		96	0	1	1.7	85	0.6	0.62	47	1	3	6	7	2	1	157	93	93	187	30	102	322	29.4464	1	1	1	1	2	2	1	0	0	0	0	0	0	0.61
0	0				0	1	1	1		1		1		91	0	1	1.64	59	0.91	0.76	68	1	1	2	2	2	1	151	95	125	268	40	177	161	21.7557	3	0	1	0	1	1	1	0	0	0	0	0	0	0.835
0	0				0	1	1	1		1		1		88	0	1	1.5	53	0.72	0.56	66	1	1	2	2	2	1	144	92	110	215	50	123	70	23.6702	3	0	1	0	1	1	1	0	0	0	0	0	0	0.64
0	0				0	1	1	1		1		1		94	0	1	1.6	66	0.8	0.83	53	1	1	3	3	2	2	158	107	120	135	37	68	88	25.8321	2	1	1	0	1	2	1	0	0	0	0	0	0	0.815
0	0				0	1	1	1		1		1		77	0	1	1.46	46	0.56	0.52	59	1	1	4	4	2	1	112	68	89	221	35	139	186	21.3163	2	0	1	0	2	2	1	0	0	0	0	0	0	0.54
1	1	7	4	12	1	1	1	1		2	4	1		86	0	1	1.67	70	0.76	0.52	61	3	3	4	4	2	2	135	81	95	238	34	160	154	24.9083	3	0	2	1	2	2	1	1	1	1	1	2	1	0.64
1	0				0	1	1	1		1		1		73	0	1	1.45	52	0.52	0.64	47	1	1	2	2	2	1	139	89	99	225	58	129	78	24.4609	1	0	1	0	1	1	1	1	0	0	0	0	0	0.58
1	0				0	1	1	1		1		1		70	0	1	1.66	51	0.64	0.64	44	3	3	2	3	2	1	129	75	103	154	33	89	82	18.4372	1	0	2	1	1	2	1	1	0	0	0	0	0	0.64
0	0				0	1	1	2	3	1		2	2	74	0	1	1.6	53	0.56	0.56	66	1	1	5	4	2	2	158	84	132	197	36	115	150	20.7555	3	0	1	0	2	2	1	0	0	0	0	0	0	0.56
0	0				0	1	1	2	3	1		1		87	0	1	1.5	60	0.68	0.71	63	1	1	1	0	2	1	134	79	87	261	36	174	177	28.1395	3	1	1	0	1	1	1	0	0	0	0	0	0	0.695
0	0				0	1	1	1		1		1		78	0	1	1.6	63	0.076	0.68	44	1	3	5	4	2	1	141	84	96	211	70	106	91	24.8114	1	0	1	1	2	2	1	0	0	0	0	0	0	0.378
0	0				0	1	1	2	2	1		1		75	0	1	1.63	53	0.68	0.56	45	3	1	5	7	2	1	156	93	70	151	42	78	69	19.9367	1	0	2	0	2	2	1	0	0	0	0	0	0	0.62
0	0				0	1	1	1		1		1		74	0	1	1.52	49	0.51	0.52	45	1	1	5	4	2	1	105	61	79	209	70	103	97	21.1527	1	0	1	0	2	2	1	0	0	0	0	0	0	0.515
0	0				0	1	1	1		1		1		90	0	1	1.65	57	0.56	0.75	54	1	1	2	4	5	2	120	76	81	170	45	96	48	20.9847	2	0	1	0	1	2	2	0	0	0	0	0	0	0.655
0	0				0	1	1	1		1		1		91	0	1	1.65	66	0.88	0.72	58	1	3	2	2	2	2	157	94	113	216	33	71	707	24.2052	2	0	1	1	1	1	1	0	0	0	0	0	0	0.8
1	1	12	3	11	1	1	1	1		1		1		81	0	1	1.64	63	0.4	0.55	41	2	3	7	7	1	2	124	75	75	185	40	109	106	22.9578	1	0	1	1	2	2	2	1	1	1	1	2	1	0.475
1	0				0	1	1	1		1		1		87	0	1	1.53	65	0.64	0.68	53	1	1	2	2	2	2	133	85	112	190	40	120	55	28.0846	2	1	1	0	1	1	1	1	0	0	0	0	0	0.66
0	0				0	1	1	1		1		1		82	0	1	1.49	60	0.68	0.52	43	1	1	4	2	2	1	120	78	86	184	43	104	112	27.0621	1	1	1	0	2	1	1	0	0	0	0	0	0	0.6
0	0				0	1	1	1		1		1		82	0	1	1.62	69	0.8	0.6	41	1	3	6	4	2	1	140	75	103	164	36	90	187	26.2536	1	1	1	1	2	2	1	0	0	0	0	0	0	0.7
0	0				0	1	1	1		1		1		98	0	1	1.63	80	0.83	0.63	46	1	3	8	4	2	1	177	105	111	238	38	141	257	30.2997	1	1	1	1	2	2	1	0	0	0	0	0	0	0.73
0	0				0	1	1	1		1		1		79	0	1	1.51	54	0.64	0.68	47	1	1	5	4	2	1	122	70	82	194	48	102	155	23.4893	1	0	1	0	2	2	1	0	0	0	0	0	0	0.66
0	0				0	1	1	1		1		1		77	0	1	1.65	63	0.64	0.64	46	3	1	6	4	2	1	122	80	84	165	32	95	141	23.203	1	0	2	0	2	2	1	0	0	0	0	0	0	0.64
0	0				0	1	1	1		2	4	1		80	0	1	1.56	58	0.48	0.74	52	1	3	5	9	2	1	141		95	215	57	119	70	23.7402	2	0	1	1	2		1	0	0	0	0	0	0	0.61
0	0				0	1	1	1		1		2	4	81	0	1	1.61	60	0.63	0.76	63	1	1	5	3	2	2	168	90	144	192	37	106	240	23.1563	3	0	1	0	2	2	1	0	0	0	0	0	0	0.695
1	0				0	1	1	1		1		1		92	1	1	1.74	85	0.72	1.07	61	1	1	3	7	2	2	207	117	131	214	34	128	211	27.9785	3	1	1	0	1	2	1	1	0	0	0	0	0	0.895
0	0				0	1	1	1		1		1		88	0	1	1.63	67	0.56	0.68	52	1	1	2	4	2	2	126	74	83	237	43	146	155	25.0907	2	1	1	0	1	2	1	0	0	0	0	0	0	0.62
0	0				0	1	1	1		1		1		94	0	1	1.67	69	0.44	0.56	53	1	1	2	4	2	2	115	65	86	207	33	122	196	24.8546	2	0	1	0	1	2	1	0	0	0	0	0	0	0.5
0	0				0	1	1	1		1		1		80	0	1	1.55	56	0.55	1.07	55	1	1	2	2	2	1	113	70	85	151	40	83	53	23.279	2	0	1	0	1	1	1	0	0	0	0	0	0	0.81
1	1	26	30	3.2	1	1	1	1		1		1		92	0	1	1.7	79	0.76	0.8	50	2	3	4	2	2	1	126	82	105	214	49	130	123	27.1653	2	1	1	1	2	1	1	1	1	2	2	1	1	0.78
0	0				0	1	1	1		1		1		73	0	1	1.51	47	0.56	0.68	50	1	1	4	3	2	1	134	77	90	206	33	136	74	20.4545	2	0	1	0	2	2	1	0	0	0	0	0	0	0.62
0	0				0	1	1	1		1		1		67	0	1	1.54	48	0.44	0.67	46	1	3	6	4	2	1	126	82	90	151	45	72	81	20.2554	1	0	1	1	2	2	1	0	0	0	0	0	0	0.555
0	0				0	1	1	1		1		1		74	0	1	1.53	51	0.56	0.56	46	1	3	6	7	2	1	128	72	96	216	71	103	112	21.7151	1	0	1	1	2	2	1	0	0	0	0	0	0	0.56
0	0				0	1	1	1		1		1		87	0	1	1.54	65	0.48	0.72	44	1	9	6	4	2	1	118	67	95	141	26	87	80	27.1468	1	1	1		2	2	1	0	0	0	0	0	0	0.6
0	0				0	1	1	1		1		1		74	0	1	1.54	56	0.48	0.48	41	1	3	3	4	2	1	118	73	99	167	43	89	90	23.7084	1	0	1	1	1	2	1	0	0	0	0	0	0	0.48
0	0				0	1	1	1		1		1		83	0	1	1.63	64	0.56	0.64	49	1	3	4	2	2	2	150	99	100	151	32	66	247	24.1715	1	0	1	1	2	1	1	0	0	0	0	0	0	0.6
0	0				0	1	1	2	2	1		1		95	0	1	1.67	78	0.91	0.88	69	2	3	5	4	2	2	160	91	113	196	34	118	149	27.7631	3	1	1	1	2	2	1	0	0	0	0	0	0	0.895
0	0				0	1	1	1		1		1		89	0	1	1.7	64	0.68	0.71	51	3	3	6	7	2	1	148	101	76	223	57	121	180	22.1195	2	0	2	1	2	2	1	0	0	0	0	0	0	0.695
0	0				0	1	1	1		1		1		95	0	1	1.63	72	0.72	0.88	69	1	1	4	5	2	2	129	77	99	139	29	75	119	27.0527	3	1	1	0	2	2	1	0	0	0	0	0	0	0.8
0	0				0	1	1	1		1		1		69	0	1	1.54	53	0.52	0.51	41	1	1	4	4	2	1	123	73	88	196	51	115	91	22.0965	1	0	1	0	2	2	1	0	0	0	0	0	0	0.515
0	0				0	1	1	1		1		1		79	0	1	1.52	55	0.63	0.52	43	1	1	3	4	5	1	124	78	95	207	35	135	122	23.892	1	0	1	0	1	2	2	0	0	0	0	0	0	0.575
0	0				0	1	1	1		1		1		82	0	1	1.68	60	0.72	0.95	60	2	1	2	4	2	2	160	90	92	223	42	138	190	21.3847	3	0	1	0	1	2	1	0	0	0	0	0	0	0.835
1	0				0	1	1	1		1		1		92	1	1	1.66	74	0.8	1.4	68	3	3	3	3	2	2	151	89	101	200	61	89	208	26.7255	3	1	2	1	1	2	1	1	0	0	0	0	0	1.1
1	1				2	1	1	1		1		1		95	1	1	1.58	68	0.96	1.1	69	1	1	2	0	2	1	160	88	84	216	35	56	679	27.0905	3	1	1	0	1	1	1	1	1	0	0	0	2	1.03
0	0				0	1	1	2	3	1		1		75	0	1	1.56	59	0.56	0.71	47	3	1	99	3		1	160	106	94	160	43	80	139	24.0484	1	0	2	0		2		0	0	0	0	0	0	0.635
0	0				0	1	1	1		1		1		93	0	1	1.65	64	0.68	0.6	55	2	2	4	4	2	1	146	84	110	192	42	103	122	23.6467	2	0	1	0	2	2	1	0	0	0	0	0	0	0.64
0	0				0	1	1	1		1		1		72	0	1	1.61	55	0.63	0.63	46	1	1	2	2	2	1	122	76	124	153	42	79	67	21.2142	1	0	1	0	1	1	1	0	0	0	0	0	0	0.63
0	0				0	1	1	1		1		1		87	0	1	1.62	65	0.6	0.59	49	1	1	2	4	2	2	117	71	106	189	49	113	69	24.8892	1	0	1	0	1	2	1	0	0	0	0	0	0	0.595
1	0				0	1	1	1		1		1		90	0	1	1.79	75	0.6	0.64	50	2	1	1	4	2	1	133	85	83	215	46	140	64	23.5207	2	0	1	0	1	2	1	1	0	0	0	0	0	0.62
0	0				0	1	1	1		1		1		85	0	1	1.66	72	0.6	0.84	48	3	1	6	3	3	2	115	66	89	239	42	147	163	26.3736	1	1	2	0	2	2	2	0	0	0	0	0	0	0.72
0	0				0	1	1	1		1		1		79	0	1	1.49	50	0.68	0.74	58	1	1	3	4	5	1	104	62	82	228	41	147	160	22.3864	2	0	1	0	1	2	2	0	0	0	0	0	0	0.71
0	0				0	1	1	1		1		1		76	0	1	1.55	60	0.56	0.67	47	1	1	5	4	2	1	100	64	77	179	47	94	118	25.1778	1	1	1	0	2	2	1	0	0	0	0	0	0	0.615
0	0				0	1	1	1		1		1		74	0	1	1.49	53	0.6	0.51	47	1	1	4	3	5	2	133	75	84	195	63	100	93	23.6424	1	0	1	0	2	2	2	0	0	0	0	0	0	0.555
1	0				0	1	1	1		1		1		103	0	1	1.63	88	0.72	0.82	53	1	3	7	3	5	2	153	86	85	159	54	81	40	33.165	2	1	1	1	2	2	2	1	0	0	0	0	0	0.77
0	0				0	1	1	2	2	1		1		100	0	1	1.72	81	0.8	1	65	1	3	7	4	2	1	161	97	98	247	42	160	200	27.2587	3	1	1	1	2	2	1	0	0	0	0	0	0	0.9
0	0				0	1	1	1		1		1		93	0	1	1.53	70	0.64	0.56	65	1	3	1	4	2	1	144	85	84	192	40	112	204	29.9989	3	1	1	1	1	2	1	0	0	0	0	0	0	0.6
0	0				0	1	1	1		1		1		74	0	1	1.47	46	0.76	0.6	53	1	1	3	2	2	1	118	63	93	228	57	140	98	21.3164	2	0	1	0	1	1	1	0	0	0	0	0	0	0.68
0	0				0	1	1	1		1		1		84	0	1	1.45	56	0.64	0.74	60	1	1	3	3	2	1	177	99	97	180	33	90	358	26.3543	3	1	1	0	1	2	1	0	0	0	0	0	0	0.69
0	0				0	1	1	1		1		1		80	0	1	1.5	54	0.96	0.86	64	1	1	6	4	2	1	107	62	86	172	45	90	123	24.2055	3	0	1	0	2	2	1	0	0	0	0	0	0	0.91
0	0				0	1	1	1		1		1		82	0	1	1.67	63	0.55	0.55	48	1	1	4	7	2	1	119	78	84	178	32	107	154	22.7702	1	0	1	0	2	2	1	0	0	0	0	0	0	0.55
0	0				0	1	1	1		1		1		76	0	1	1.61	57	0.64	0.68	44	1	1	3	4	2	1	120	71	124	175	38	107	91	21.9466	1	0	1	0	1	2	1	0	0	0	0	0	0	0.66
0	0				0	1	1	1		1		1		82	0	1	1.6	65	0.56	0.52	46	1	1	6	3	2	2	117	71	90	166	49	96	52	25.5788	1	1	1	0	2	2	1	0	0	0	0	0	0	0.54
1	1	5	5	6.6	1	1	1	1		1		1		83	0	1	1.6	66	0.84	0.88	58	1	3	3	4	2	2	170	104	89	169	35	96	155	25.4268	2	1	1	1	1	2	1	1	1	1	1	1	1	0.86
0	0				0	1	1	1		1		1		73	0	1	1.56	56	0.7	0.73	46	1	1	6	7	2	2	141	70	95	180	57	94	55	22.8936	1	0	1	0	2	2	1	0	0	0	0	0	0	0.715
0	0				0	1	1	1		1		1		81	0	1	1.63	61	0.64	0.64	53	1	1	5	3	2	2	150	91	96	199	35	105	321	23.025	2	0	1	0	2	2	1	0	0	0	0	0	0	0.64
0	0				0	1	1	1		1		1		88	0	1	1.71	76	0.6	0.72	45	3	3	6	7	2	2	153	96	96	256	48	146	304	25.8697	1	1	2	1	2	2	1	0	0	0	0	0	0	0.66
0	0				0	1	1	1		1		1		96	0	1	1.56	76	0.72	0.66	65	1	1	5	4	2	1	162	96	91	176	42	97	141	31.3135	3	1	1	0	2	2	1	0	0	0	0	0	0	0.69
0	0				0	1	1	1		1		1		80	1	1	1.48	59	0.72	1.07	51	1	1	5	2	2	1	127	83	88	219	40	140	121	26.7988	2	1	1	0	2	1	1	0	0	0	0	0	0	0.895
1	0				0	1	1	1		1		1		87	0	1	1.65	69	0.64	0.84	57	1	1	5	2	2	2	120	75	87	170	50	100	40	25.2158	2	1	1	0	2	1	1	1	0	0	0	0	0	0.74
0	0				0	1	1	1		1		1		95	0	1	1.71	79	0.68	0.8	41	3	3	6	6	2	2	138	94	101	216	34	107	473	26.9538	1	1	2	1	2	2	1	0	0	0	0	0	0	0.74
0	0				0	1	1	1		1		1		93	0	1	1.56	64	0.64	0.56	58	1	1	4	4	2	1	124	71	86	211	30	142	143	26.2238	2	1	1	0	2	2	1	0	0	0	0	0	0	0.6
0	0				0	1	1	1		1		1		88	0	1	1.8	74	0.82	0.75	49	3	3	5	7	1	2	128	77	89	186	42	99	150	22.8196	1	0	2	1	2	2	2	0	0	0	0	0	0	0.785
0	0				0	1	1	1		1		1		86	1	1	1.53	56	0.84	0.1	56	1	3	3	8	2	1	110	80	85	264	74	153	69	24.0992	2	0	1	1	1	2	1	0	0	0	0	0	0	0.47
0	0				0	0	0	0		0		0		80	0	1	1.5	56	0.64	0.52	56	1	1	5	2	2	1	130	80	93	254	43	176	95	23.0558	2	0	1	0	2	1	1	0	0	0	0	0	0	0.58
1	1	10	20	8.5	1	1	1	1		1		1		85	1	1	1.74	63	0.8	1.2	56	3	3	4	1	2	2	100	70	106	190	48	107	96	22.6211	2	0	2	1	2	1	1	1	1	1	2	1	1	1
1	1			0		0	0	0		0		0		75	1	2	1.52	49	1.1	1	48	1	3	2	2	2	2	120	90	94	226	49	105	355	22.3214	1	0	1	1	1	1	1	1	1	0	0	1		1.05
1	1	25	10	13.6	2	0	0	0		0		0		93	0	1	1.54	65	0.48	0.56	49	1	3	2	1	2	2	120	70	91	228	56	138	107	28.4766	1	1	1	1	1	1	1	1	1	2	2	2	2	0.52
1	1	20	40	5.1	2	0	0	2	3	0		0		91	0	1	1.61	57	0.6	0.81	50	2	3	2	2	2	1	150	110	95	289	48	187	243	26.3503	2	1	1	1	1	1	1	1	1	2	2	1	2	0.705
1	1	34		0		1	1	1		1		1		89	0	1	1.69	83	0.8	0.8	51	1	1	1	0	2	1	130	70	109	286	47	183	210	24.8177	2	0	1	0	1	1	1	1	1	2	0	1		0.8
1	1	35	5	0	0	0	0	0		0		0		89	0	1	1.72	76	0.84	0.76	50	1	3	2	2	2	1	170	110	98	226	32	143	245	29.8406	2	1	1	1	1	1	1	1	1	2	1	1	0	0.8
1	1	8	20	18	2	0	0	2	4	0		0		94	0	2	1.55	69	1	0.93	50	3	3	2	4	2	1	160	120	95	274	54	169	313	27.2386	2	1	2	1	1	2	1	1	1	1	2	2	2	0.965
1	1	20	10	17	2	1	1	1		1		1		79	0	1	1.62	66	0.56	1	54		1	1	3	2	2	120	80	90	225	61	123	130	20.8438	2	0		0	1	2	1	1	1	2	2	2	2	0.78
1	1	24	60	9	2	0	0	0		2	4	0		80	1	2	1.48	55	1.1	0.88	49	1	1	99	3	2	1	110	70	84	224	50	137	94	25.3872	1	1	1	0		2	1	1	1	2	2	2	2	0.99
1	1	20	10	5.4	1	1	1	1		1		1		77	1	1	1.53	62	1.1	0.83	64	1	1	1	0	2	1	110	70	85	227	55	125	189	22.0959	3	0	1	0	1	1	1	1	1	2	2	1	1	0.965
1	1	20	10	7.2	1	1	1	1		1		1		79	0	1	1.53	55	0.52	0.64	56	1	1	1	1	2	1	110	80	97	267	50	166	159	22.6207	2	0	1	0	1	1	1	1	1	2	2	1	1	0.58
1	1	42	30	17	2	0	0	0		0		0		96	0	2	1.53	84	1.1	1	66	3	3	2	3	2	1	140	70	81	179	32	102	211	29.0112	3	1	2	1	1	2	1	1	1	2	2	2	2	1.05
1	1			0		0	0	2	2	0		0		88	1	1	1.56	70	1.1	0.92	57	1	1	2	2	2	1	160	100	92	206	39	122	174	23.6375	2	0	1	0	1	1	1	1	1	0	0	1		1.01
1	1	34	40	13.6	2	0	0	0		0		0		74	1	1	1.56	68	1.1	1.2	56	2	1	4	3	2	1	120	90	92	272	59	166	138	21.7929	2	0	1	0	2	2	1	1	1	2	2	2	2	1.15
1	1	34	40	6.4	2	0	0	0		0		0		99	0	1	1.78	77	0.56	0.6	49	1	1	3	2	2	1	130	100	93	260	65	147	161	31.207	1	1	1	0	1	1	1	1	1	2	2	1	2	0.58
1	1	30	20	17	2	1	1	1		1		1		93	0	1	1.63	70	0.68	0.74	42	2	3	2	4	2	1	110	80	95	235	66	114	251	28.7559	1	1	1	1	1	2	1	1	1	2	2	2	2	0.71
1	1			8		0	0	0		0		2	2	80	0	1	1.51	45	0.56	0.52	65	1	3	1	0	2	1	120	85	230	295	55	184	191	25.784	3	1	1	1	1	1	1	1	1	0	0	1		0.54
1	0				0	1	1	1		1		1		84	0	1	1.52	61	0.52	0.64	67	1	1	1	0	2	2	172	89	101	185	32	121	127	24.9874	3	0	1	0	1	1	1	1	0	0	0	0	0	0.58
0	0				0	1	1	1		1		1		85	0	1	1.52	63	0.71	0.84	45	1	3	4	2	2	1	115	80	86	241	54	145	111	25.2093	1	1	1	1	2	1	1	0	0	0	0	0	0	0.775
1	1	4	5	2.7	1	0	0	0		0		0		77	0	2	1.51	58	0.7	0.71	69	3	3	1	4	2	1	130	80	81	164	36	84	189	19.1499	3	0	2	1	1	2	1	1	1	1	1	1	1	0.705
1	1	17	8	10.8	1	0	0	0		0		0		86	0	1	1.57	66	0.72	0.72	49	1	1	4	2	2	1	140	90	107	269	57	167	120	28.2797	1	1	1	0	2	1	1	1	1	1	1	2	1	0.72
1	1				2	1	1	1		1		1		83	0	1	1.58	58	0.88	0.96	48	1	3	3	2	5	2	130	80	85	183	59	87	94	26.3879	1	1	1	1	1	1	2	1	1	0	0	0	2	0.92
0	0				0	0	0	2	2	0		0		92	0	1	1.67	58	0.8	0.68	59	1	1	6	2	5	2	145	80	92	281	51	164	196	25.6727	2	1	1	0	2	1	2	0	0	0	0	0	0	0.74
0	0				0	1	1	1		1		1		102	0	1	1.48	62	0.52	0.55	46	3	3	4	3	2	1	140	90	128	205	36	113	267	29.3769	1	1	2	1	2	2	1	0	0	0	0	0	0	0.535
0	0				0	1	1	1		1		1		74	0	1	1.68	74	0.84	0.68	47	1	3	2	1	2	2	110	70	100	193	60	100	58	24.2268	1	0	1	1	1	1	1	0	0	0	0	0	0	0.76
1	0				0	1	1	1		1		1		86	0	1	1.54	58	0.77	0.56	50	3	3	2	3	2	2	130	80	99	228	54	132	124	22.5824	2	0	2	1	1	2	1	1	0	0	0	0	0	0.665
0	0				0	1	1	2	4	1		1		79	0	1	1.64	61	0.87	0.71	45	1	1	2	3	2	2	150	100	104	236	48	127	226	24.2445	1	0	1	0	1	2	1	0	0	0	0	0	0	0.79
0	0				0	0	0	2	2	0		0		93	0	1	1.56	64	0.76	0.72	58	1	3	3	4	2	1	120	90	102	220	43	136	95	24.5571	2	0	1	1	1	2	1	0	0	0	0	0	0	0.74
1	1	40	30	18	2	0	0	2	2	0		2	2	94	1	1	1.66	54	0.76	1.3	50	2	3	4	1	2	2	140	90	177	176	34	83	309	25.4219	2	1	1	1	2	1	1	1	1	2	2	2	2	1.03
1	1	28	5	0	0	0	0	0		0		0		68	1	1	1.49	49	0.76	1.1	51	1	3	2	2	2	1	100	60	92	166	48	85	67	17.8466	2	0	1	1	1	1	1	1	1	2	1	1	0	0.93
0	0				0	1	1	1		1		1		84	0	1	1.65	58	0.78	0.71	60	2	3	3	3	2	2	140	90	92	272	65	158	135	22.635	3	0	1	1	1	2	1	0	0	0	0	0	0	0.745
0	0				0	0	0	0		0		0		89	0	1	1.71	77	0.6	0.64	59	1	1	1	2	2	1	120	70	89	167	29	92	186	25.6321	2	1	1	0	1	1	1	0	0	0	0	0	0	0.62
0	0				0	1	1	1		1		1		80	0	2	1.43	48	0.72	0.63	40	1	3	5	4	2	1	100	70	87	263	57	164	85	24.0793	1	0	1	1	2	2	1	0	0	0	0	0	0	0.675
1	1	35	20	4.4	2	1	1	1		1		1		84	0	1	1.59	62	0.76	0.68	54	3	3	6	3	2	2	130	100	104	183	53	103	117	24.6764	2	0	2	1	2	2	1	1	1	2	2	1	2	0.72
1	0				0	1	1	1		1		1		92	0	1	1.55	57	0.6	0.79	69	1	3	1	0	2	1	130	70	87	259	63	144	150	26.2954	3	1	1	1	1	1	1	1	0	0	0	0	0	0.695
0	0				0	0	0	0		0		0		83	0	1	1.46	48	0.72	0.94	61	1	3	99	2		2	140	100	84	190	58	94	104	25.3942	3	1	1	1		1		0	0	0	0	0	0	0.83
1	1	7	5	8	1	0	0	0		0		0		87	0	1	1.66	73	0.59	0.64	55	3	1	2	2	2	1	135	80	103	199	46	120	116	23.8274	2	0	2	0	1	1	1	1	1	1	1	1	1	0.615
1	1	3	3	8	1	0	0	0		0		0		87	1	1	1.64	84	1.5	0.83	52	1	1	2	2	2	1	110	80	94	205	34	107	351	27.9238	2	1	1	0	1	1	1	1	1	1	1	1	1	1.165
1	1	30	5	8.8	1	1	1	1		1		1		82	0	1	1.56	46	0.6	0.6	43	2	3	4	4	2	1	110	70	84	191	41	118	84	24.7004	1	0	1	1	2	2	1	1	1	2	1	1	1	0.6
0	0				0	0	0	2	2	0		0		92	0	1	1.6	70	0.97	0.92	59	1	1	1	1	2	1	170	90	83	209	48	121	154	27.0051	2	1	1	0	1	1	1	0	0	0	0	0	0	0.945
1	1	20	7	6.4	1	0	0	2		0		0		93	0	1	1.52	65	0.64	0.71	56	1	1	2	2	2	1	130	80	102	232	38	151	151	24.8301	2	0	1	0	1	1	1	1	1	2	1	1	1	0.675
0	0				0	1	1	1		1		1		89	1	1	1.6	54	0.92	1.1	48	3	3	3	4	2	1	140	100	109	253	42	148	357	25.3793	1	1	2	1	1	2	1	0	0	0	0	0	0	1.01
0	0				0	0	0	2	2	0		0		85	0	1	1.39	47	0.72	0.64	45	1	1	3	3	2	1	160	100	99	198	54	107	126	28.4855	1	1	1	0	1	2	1	0	0	0	0	0	0	0.68
1	1	21	3	11	1	0	0	0		2		0		94	0	1	1.66	57	0.68	0.64	41	1	3	5	2	2	2	110	70	89	302	43	211	217	27.1346	1	1	1	1	2	1	1	1	1	2	1	2	1	0.66
0	0				0	0	0	0		0		0		91	0	1	1.54	62	0.84	0.8	44	1	1	5	2	2	1	110	70	85	170	36	100	108	22.9111	1	0	1	0	2	1	1	0	0	0	0	0	0	0.82
0	0				0	0	0	0		0		0		88	1	1	1.67	70	1.4	1.4	50	1	3	3	2	1	1	110	70	99	198	45	120	116	27.5052	2	1	1	1	1	1	2	0	0	0	0	0	0	1.4
1	1	45	15	1	1	0	0	0		0		0		92	0	1	1.58	55	0.68	0.63	58	3	3	1	0	2	1	110	80	87	183	49	84	228	28.5802	2	1	2	1	1	1	1	1	1	2	2	1	1	0.655
1	1	29	30	18	2	1	1	1		1		1		101	0	1	1.5	50	0.6	0.68	60	2	3	3	2	2	1	120	80	85	264	49	179	133	30.4051	3	1	1	1	1	1	1	1	1	2	2	2	2	0.64
1	1			0		1	1	1		1		1		68	0	1	1.64	69	1.2	0.84	56	1	3	2	1	2	1	110	80	93	203	53	121	94	20.0692	2	0	1	1	1	1	1	1	1	0	0	1		1.02
1	1	20	15	18	2	1	1	1		1		1		97	0	1	1.49	45	0.64	0.71	58	2	3	2	2	2	1	130	90	87	189	37	120	154	23.8505	2	0	1	1	1	1	1	1	1	2	2	2	2	0.675
1	1	10		0		1	1	1		1		1		80	0	1	1.56	57	0.7	0.64	58	1	1	2	2	2	1	140	80	99	272	57	180	101	24.165	2	0	1	0	1	1	1	1	1	1	0	1		0.67
1	1	15	15	17	2	0	0	0		0		0		93	0	1	1.58	62	0.72	0.68	66	1	3	1	0	2	1	130	100	102	229	45	149	182	28.3401	3	1	1	1	1	1	1	1	1	1	2	2	2	0.7
1	1	20	30	14.4	2	1	1	1		1		1		76	0	1	1.47	49	0.8	0.6	53	1	3	2	2	2	1	100	70	86	241	42	149	208	22.3622	2	0	1	1	1	1	1	1	1	2	2	2	2	0.7
1	1			0		0	0	0		0		0		79	0	1	1.61	64	0.6	0.6	52	1	1	2	2	2	1	130	90	84	230	77	122	104	22.9671	2	0	1	0	1	1	1	1	1	0	0	1		0.6
1	1	30	15	13.6	2	1	1	1		1		2	2	93	0	2	1.5	55	0.68	0.66	53	3	3	1	3	2	2	105	70	92	198	51	115	85	25.6777	2	1	2	1	1	2	1	1	1	2	2	2	2	0.67
0	0				0	1	1	1		1		1		97	0	2	1.56	55	0.48	0.64	45	1	3	3	3	2	1	175	105	97	191	49	75	291	23.9291	1	0	1	1	1	2	1	0	0	0	0	0	0	0.56
0	0				0	1	1	1		1		1		89	0	1	1.65	71	0.8	0.8	48	2	2	3	8	2	1	120	80	87	200	37	127	89	24.0141	1	0	1	0	1	2	1	0	0	0	0	0	0	0.8
0	0				0	1	1	1		1		1		74	0	2	1.65	54	0.6	0.79	40	1	1	3	4	2	1	110	80	83	181	58	94	38	24.0935	1	0	1	0	1	2	1	0	0	0	0	0	0	0.695
0	0				0	1	1	1		1		1		92	0	2	1.53	62	0.93	0.56	49	1	1	2	2	5	2	130	90	80	221	50	138	103	26.7934	1	1	1	0	1	1	2	0	0	0	0	0	0	0.745
1	1	25	24	17	2	1	1	1		1		1		82	1	2	1.51	60	1.2	1	48	1	1	2	2	2	1	110	80	85	199	54	115	61	19.7634	1	0	1	0	1	1	1	1	1	2	2	2	2	1.1
1	1	25	24	17	2	1	1	1		1		1		89	0	2	1.55	48	0.64	0.48	47	1	3	2	2	2	1	125	85	84	214	43	131	137	26.7019	1	1	1	1	1	1	1	1	1	2	2	2	2	0.56
1	1	20		17		1	1	1		1		1		89	0	1	1.68	74	0.68	0.76	51	1	3	2	2	2	1	110	80	86	207	51	121	91	26.7419	2	1	1	1	1	1	1	1	1	2	0	2		0.72
1	0				0	1	1	1		1		1		88	0	1	1.67	68	0.98	0.76	64	3	1	1	2	2	2	110	80	78	214	49	118	154	21.2671	3	0	2	0	1	1	1	1	0	0	0	0	0	0.87
1	0				0	1	1	1		1		1		92	0	2	1.51	78	0.52	0.8	60	3	3	1	2	2	1	130	90	82	231	41	144	188	28.7496	3	1	2	1	1	1	1	1	0	0	0	0	0	0.66
1	1	20	15	17	2	1	1	1		1		1		97	0	2	1.45	42	0.67	0.92	45	1	3	4	4	2	1	125	80	88	257	41	166	237	27.7715	1	1	1	1	2	2	1	1	1	2	2	2	2	0.795
1	1	24	15	17	2	1	1	1		1		1		98	0	2	1.51	51	0.56	0.67	43	1	3	4	2	2	1	110	70	90	201	55	111	90	29.0062	1	1	1	1	2	1	1	1	1	2	2	2	2	0.615
1	1	30	10	3	1	1	1	1		1		1		80	0	2	1.59	55	0.84	0.6	67	3	3	1	2	5	1	150	90	96	267	108	113	86	19.284	3	0	2	1	1	1	2	1	1	2	2	1	1	0.72
0	0				0	1	1	1		1		1		78	0	1	1.62	64	0.8	0.52	50	3	1	3	3	1	2	110	80	95	174	43	92	118	23.2115	2	0	2	0	1	2	2	0	0	0	0	0	0	0.66
1	1	25	30	10.2	2	1	1	1		1		1		87	0	2	1.59	56	0.76	0.52	44	3	3	5	4	2	1	140	100	80	144	36	53	307	24.6875	1	0	2	1	2	2	1	1	1	2	2	2	2	0.64
1	1	20	30	10.2	2	1	1	1		1		1		87	0	2	1.53	52	0.72	0.64	42	1	3	2	2	2	2	130	100	89	229	37	152	176	25.9457	1	1	1	1	1	1	1	1	1	2	2	2	2	0.68
1	1	35	35	8.5	2	1	1	1		1		1		92	1	1	1.68	91	1.34	0.76	69	1	3	2	0	2	1	130	80	94	168	39	94	124	24.9764	3	0	1	1	1	1	1	1	1	2	2	1	2	1.05
1	1	10	10	10.2	1	1	1	1		1		1		85	1	2	1.44	60	0.72	1.2	54	2	3	4	4	2	1	130	80	89	181	61	87	113	23.6469	2	0	1	1	2	2	1	1	1	1	2	2	1	0.96
1	1	20	20	11	2	1	1	1		1		1		82	0	2	1.47	59	1.1	0.98	60	3	1	1	1	2	2	120	80	99	235	36	160	196	22.6974	3	0	2	0	1	1	1	1	1	2	2	2	2	1.04
1	1	20	15	17	2	1	1	1		1		1		81	0	2	1.54	65	0.6	0.56	53	1	3	2	2	2	1	110	80	85	248	42	166	103	22.9489	2	0	1	1	1	1	1	1	1	2	2	2	2	0.58
0	0				0	0	0	2	2	0		2	2	87	0	1	1.68	78	0.6	0.76	68	1	1	1	1	2	2	150	90	84	198	50	112	133	26.4889	3	1	1	0	1	1	1	0	0	0	0	0	0	0.68
0	0				0	0	0	0		0		0		87	0	2	1.56	64	0.71	0.72	59	1	3	2	0	5	1	130	80	95	206	53	125	59	25.1891	2	1	1	1	1	1	2	0	0	0	0	0	0	0.715
1	1			0		1	1	1		1		1		86	0	1	1.61	62	0.92	0.73	51	1	1	3	2	2	1	140	90	84	200	49	126	85	29.1627	2	1	1	0	1	1	1	1	1	0	0	1		0.825
1	1	40	10	9	2	1	1	1		1		2	3	90	0	2	1.59	57	0.72	0.64	58	1	3	2	3	2	1	120	80	123	146	27	99	134	27.8497	2	1	1	1	1	2	1	1	1	2	2	2	2	0.68
1	1	32	20	13.6	2	1	1	1		1		1		88	0	2	1.58	54	0.56	0.64	56	1	3	1	3	2	1	110	80	88	158	45	90	96	24.1014	2	0	1	1	1	2	1	1	1	2	2	2	2	0.6
1	1	32	15	12	2	1	1	1		1		1		90	0	1	1.64	57	0.68	0.76	53	1	3	1	2	2	1	170	110	93	231	58	147	70	28.8297	2	1	1	1	1	1	1	1	1	2	2	2	2	0.72
1	1	5	5	6.6	1	1	1	1		1		1		90	0	2	1.56	59	0.6	0.6	46	3	3	1	2	2	1	130	90	97	182	54	101	133	24.5618	1	0	2	1	1	1	1	1	1	1	1	1	1	0.6
1	1	8	7	7.7	1	1	1	1		1		1		73	0	2	1.61	69	0.87	0.68	43	1	1	4	4	2	1	100	80	83	216	69	127	61	22.5781	1	0	1	0	2	2	1	1	1	1	1	1	1	0.775
1	1	11	15	17	2	0	0	0		0		2	3	75	0	2	1.52	63	0.6	0.71	42	2	3	4	7	2	1	110	80	239	183	47	113	94	19.9095	1	0	1	1	2	2	1	1	1	1	2	2	2	0.655
1	1	40	10	18	2	1	1	1		1		1		89	0	2	1.57	74	0.68	0.6	63	3	3	1	2	2	1	120	70	91	195	66	84	196	22.8801	3	0	2	1	1	1	1	1	1	2	2	2	2	0.64
0	0				0	1	1	1		1		1		75	1	1	1.55	59	1	1	60	1	1	2	2	2	1	130	90	80	158	44	84	92	20.9566	3	0	1	0	1	1	1	0	0	0	0	0	0	1
0	0				0	0	0	2	2	0		0		86	0	2	1.55	47	1	0.71	51	1	3	2	2	5	1	120	80	94	136	37	72	109	19.998	2	0	1	1	1	1	2	0	0	0	0	0	0	0.855
0	0				0	1	1	1		1		1		80	0	1	1.67	75	0.64	0.52	53	1	1	5	2	2	1	110	70	91	191	49	115	100	26.8629	2	1	1	0	2	1	1	0	0	0	0	0	0	0.58
0	0				0	0	0	0		0		0		96	0	1	1.63	52	0.59	0.63	51	1	3	4	3	2	2	130	90	97	164	43	86	144	26.9315	2	1	1	1	2	2	1	0	0	0	0	0	0	0.61
0	0				0	1	1	1		1		1		89	0	2	1.59	56	0.64	0.56	41	1	3	2	2	5	1	130	70	103	216	46	135	134	27.4919	1	1	1	1	1	1	2	0	0	0	0	0	0	0.6
0	0				0	0	0	0		0		0		97	0	1	1.69	60	0.8	0.68	61	1	1	2	2	2	1	130	90	94	264	42	177	177	24.7531	3	0	1	0	1	1	1	0	0	0	0	0	0	0.74
0	0				0	0	0	0		0		2	1	98	0	1	1.53	54	0.68	0.6	64	2	2	3	1	2	1	140	90	96	210	32	150	150	27.4616	3	1	1	0	1	1	1	0	0	0	0	0	0	0.64
1	1				2	0	0	0		0		0		86	1	1	1.75	70	1.18	1	65	2	3	1	2	2	1	120	90	83	187	48	112	112	23.4894	3	0	1	1	1	1	1	1	1	0	0	0	2	1.09
1	1	30	4	14.4	1	1	1	1		1		1		89	0	1	1.49	59	0.8	0.84	49	1	3	5	2	2	2	120	90	88	221	59	122	179	24.966	1	0	1	1	2	1	1	1	1	2	1	2	1	0.82
1	1	30	20	0	0	1	1	1		1		1		85	0	1	1.6	57	0.76	0.88	48	1	1	3	2	2	1	110	80	92	209	51	123	158	22.1437	1	0	1	0	1	1	1	1	1	2	2	1	0	0.82
1	1	41	40	17	2	0	0	0		0		0		95	0	1	1.59	57	0.56	0.6	63	2	3	2	0	2	1	130	90	106	248	51	145	274	24.5422	3	0	1	1	1	1	1	1	1	2	2	2	2	0.58
1	1	34		9		0	0	2	2	0		2	2	108	0	1	1.61	58	0.56	0.56	58	2	1	1	2	2	1	140	90	104	230	38	152	180	29.5604	2	1	1	0	1	1	1	1	1	2	0	2		0.56
1	1			0		0	0	2	2	0		0		89	0	1	1.69	75	0.56	0.68	58	1	3	1	0	2	1	125	80	116	200	45	100	343	24.4667	2	0	1	1	1	1	1	1	1	0	0	1		0.62
0	0				0	0	0	0		0		0		77	0	1	1.55	51	0.6	0.72	60	1	1	2	1	2	2	120	80	85	213	73	111	110	22.2991	3	0	1	0	1	1	1	0	0	0	0	0	0	0.66
1	1			0		1	1	1		1		1		104	0	1	1.51	76	0.52	0.68	61	1	1	1	0	2	1	130	80	91	238	41	150	188	28.3889	3	1	1	0	1	1	1	1	1	0	0	1		0.6
1	1	20	20	6.8	1	1	1	1		1		1		102	1	1	1.66	53	0.92	0.96	46	1	3	4	2	2	1	140	90	86	242	35	138	436	31.4171	1	1	1	1	2	1	1	1	1	2	2	1	1	0.94
1	1			0		1	1	1		1		1		101	0	1	1.57	55	0.68	0.51	43	1	3	99	2	2	1	150	100	104	184	48	108	61	32.7184	1	1	1	1		1	1	1	1	0	0	1		0.595
1	1	12	10	17	1	1	1	1		1		1		103	0	1	1.59	55	0.56	0.52	53	1	3	1	2	5	1	115	80	115	201	47	120	170	28.416	2	1	1	1	1	1	2	1	1	1	2	2	1	0.54
1	0				0	0	0	0		0		2	3	86	0	1	1.469	56	0.64	0.59	64	1	1	1	2	2	1	140	90	110	145	38	70	165	25.9504	3	1	1	0	1	1	1	1	0	0	0	0	0	0.615
0	0				0	1	1	1		1		1		73	1	1	1.534	49.5	1.1	0.84	65	3	3	99	2	2	1	140	80	91	166	55	79	105	21.0356	3	0	2	1		1	1	0	0	0	0	0	0	0.97
1	1	20	15	9	1	1	1	1		1		1		82	0	1	1.58	57	0.56	0.48	44	1	1	99	2	2	1	110	70	82	180	42	106	102	23.9146	1	0	1	0		1	1	1	1	2	2	2	1	0.52
1	1	5	20	17	1	1	1	1		1		1		70	0	1	1.56	57	0.59	0.63	64	1	3	1	1	2	1	130	90	98	247	89	124	110	18.2338	3	0	1	1	1	1	1	1	1	1	2	2	1	0.61
1	1	15	40	7.2	2	1	1	1		1		1		77	0	1	1.65	60	0.75	0.48	56	3	1	3	2	2	1	120	90	90	246	40	140	318	22.806	2	0	2	0	1	1	1	1	1	1	2	1	2	0.615
1	0				0	0	0	0		0		0		92	1	1	1.5	56	0.83	1.2	64	3	2	1	3	2		150	90	88	215	34	142	148	24.2694	3	0	2	0	1	2	1	1	0	0	0	0	0	1.015
0	0				0	1	1	1		1		1		97	0	1	1.48	43	0.79	0.6	59	1	3	1	2	2	1	150	100	85	247	54	155	131	28.2181	2	1	1	1	1	1	1	0	0	0	0	0	0	0.695
0	0				0	1	1	1		1		1		83	1	1	1.41	47	1.3	1.1	48	1	1	1	1	2	1	130	100	98	212	62	121	86	24.5086	1	0	1	0	1	1	1	0	0	0	0	0	0	1.2
1	1	20	30	18	2	1	1	1		1		1		100	1	1	1.57	70	0.88	1.36	49	2	2	3	3	2	2	130	90	92	190	37	116	128	30.86	1	1	1	0	1	2	1	1	1	2	2	2	2	1.12
1	1	21		0		0	0	0		0		2	2	89	0	1	1.68	57	0.59	0.6	48	1	3	3	3	2	1	110	80	180	192	37	114	166	24.0862	1	0	1	1	1	2	1	1	1	2	0	1		0.595
1	1	35	18	5.1	2	1	1	1		1		1		91	0	1	1.65	66	0.72	0.64	62	3	3	1	2	2	1	130	80	102	233	46	139	201	26.4278	3	1	2	1	1	1	1	1	1	2	2	1	2	0.68
1	1	20	20	9	2	0	0	0		0		0		75	0	1	1.53	65	0.67	0.84	45	1	3	3	2	2	1	120	90	90	146	52	75	57	22.9104	1	0	1	1	1	1	1	1	1	2	2	2	2	0.755
1	1	3	25	17	1	1	1	1		1		1		83	0	1	1.55	55	0.68	0.55	39	3	3	2	3	1	2	110	70	91	228	44	139	172	25.8101	1	1	2	1	1	2	2	1	1	1	2	2	1	0.615
1	1	6	6	12	1	1	1	1		1		1		79	0	1	1.62	56	0.67	0.64	45	1	3	2	2	2	1	110	70	98	214	63	108	160	25.3592	1	1	1	1	1	1	1	1	1	1	1	2	1	0.655
0	0				0	1	1	1		1		1		84	0	1	1.62	53	0.6	0.64	58	2	3	3	2	2	2	130	80	91	227	44	143	162	22.0748	2	0	1	1	1	1	1	0	0	0	0	0	0	0.62
1	1	30	10	5.4	1	1	1	1		1		1		82	0	1	1.8	90	0.67	0.7	68	2	3	1	2	2	1	140	90	99	239	55	143	104	22.7408	3	0	1	1	1	1	1	1	1	2	2	1	1	0.685
1	1			0		0	0	2	2	0		0		98	0	1	1.67	65	0.76	0.72	66	1	1	1	2	2	1	150	90	117	170	43	83	169	29.9695	3	1	1	0	1	1	1	1	1	0	0	1		0.74
0	0				0	1	1	1		1		1		80	0	1	1.64	70	0.87	0.99	44	1	1	1	2	2	1	120	80	86	205	46	117	160	24.4672	1	0	1	0	1	1	1	0	0	0	0	0	0	0.93
1	1	21	30	18	2	0	0	0		0		0		82	0	1	1.67	76	0.64	0.67	65	3	3	1	2	5	1	140	90	109	249	37	158	219	22.9556	3	0	2	1	1	1	2	1	1	2	2	2	2	0.655
1	1	10	40	17	2	1	1	1		1		1		82	0	1	1.55	60	0.48	0.6	53	3	3	3	3	2	1	110	70	90	157	51	60	165	20.9193	2	0	2	1	1	2	1	1	1	1	2	2	2	0.54
1	1	30	10	13.6	2	0	0	0		0		0		89	0	1	1.6	61	0.56	1.1	49	3	3	3	4	2	2	110	70	83	271	48	174	194	24.6717	1	0	2	1	1	2	1	1	1	2	2	2	2	0.83
1	1	24	20	10.2	2	1	1	1		1		1		80	0	1	1.62	51	0.56	0.51	47	1	1	99	2	2	1	120	80	104	197	42	112	145	25.7683	1	1	1	0		1	1	1	1	2	2	2	2	0.535
0	0				0	1	1	0		1		1		75	1	1	1.5	64	1.4	0.79	48	1	1	3	5	2	1	120	80	82	170	42	108	91	19.4845	1	0	1	0	1	2	1	0	0	0	0	0	0	1.095
1	1	16	16	17	2	1	1	1		1		2	2	86	0	1	1.51	63	0.56	0.6	68	2	3	1	2	2	1	120	80	111	251	46	180	149	23.6244	3	0	1	1	1	1	1	1	1	1	2	2	2	0.58
0	0				0	1	1	1		1		2	3	84	0	1	1.68	72	0.87	0.8	58	3	3	3	2	2	1	140	100	99	232	60	149	131	22.2295	2	0	2	1	1	1	1	0	0	0	0	0	0	0.835
1	1	23	30	14.4	2	0	0	0		0		0		84	0	1	1.59	67	0.62	0.63	63	3	2	2	2	2	1	115	90	75	192	45	120	120	23.4704	3	0	2	0	1	1	1	1	1	2	2	2	2	0.625
0	0				0	0	0	0		0		0		69	0	1	1.7	78	0.72	0.76	46	1	1	99	2	2	1	150	100	85	167	60	84	77	20.8161	1	0	1	0		1	1	0	0	0	0	0	0	0.74
1	1	33	8	7.2	1	1	1	1		1		1		95	0	1	1.62	62	0.63	0.56	47	1	3	2	3	2	1	120	80	90	304	43	223	298	26.636	1	1	1	1	1	2	1	1	1	2	1	1	1	0.595
1	1	17	90	9	2	0	0	0		0		0		89	0	1	1.81	89	0.52	0.52	46	1	1	99	1	2	1	140	100	88	242	47	174	118	29.5523	1	1	1	0		1	1	1	1	1	2	2	2	0.52
1	1	15	20	8.5	1	0	0	2	3	0		0		91	0	1	1.53	73	0.84	0.68	58	3	3	2	4	7	1	140	80	97	229	39	162	122	24.4649	2	0	2	1	1	2	2	1	1	1	2	1	1	0.76
1	1	11	20	0	0	1	1	1		1		1		90	0	1	1.61	55	0.51	0.59	47	1	3	2	3	7	1	120	70	83	244	72	147	78	26.4812	1	1	1	1	1	2	2	1	1	1	2	1	0	0.55
1	1	45	10	18	2	0	0	0		0		0		95	0	1	1.6	54	0.51	0.55	53	2	3	5	2	2	1	150	80	100	233	43	161	125	28.6851	2	1	1	1	2	1	1	1	1	2	2	2	2	0.53
1	1			0		1	1	1		1		1		71	0	1	1.44	54	0.59	0.74	44	1	1	2	1	2	1	140	100	99	201	43	141	53	20.8717	1	0	1	0	1	1	1	1	1	0	0	1		0.665
[truncated: 17 more columns]
